# Supplementary material for: Antigen-driven T cell-macrophage interactions mediate the interface between innate and adaptive immunity in histidyl-tRNA synthetase-induced myositis
Source: Front Immunol. 2023 Sep 22;14:1238221. doi: 10.3389/fimmu.2023.1238221 (PMC10556668; doi:10.3389/fimmu.2023.1238221)
Supplement: Supplementary file 7 [file Table_1.xlsx]

## Sheet: Supplementary Table 1
		Single Cell RNA Sequencing-Based Clustering (%)
		C57BL/6-PBS	C57BL/6-HRS	RAG1 KO-PBS	RAG1 KO-HRS		C57BL/6-PBS (2)	C57BL/6-HRS (2)	OT-II-PBS	OT-II-HRS		CD4-Cre.MYD88fl/fl-PBS	CD4-Cre.MYD88fl/fl-HRS	MYD88 fl/fl (Cre-)-PBS	MYD88 fl/fl (Cre-)-HRS		Lyz2-Cre.MyD88 fl/fl--HRS	MyD88 fl/fl (Cre-)-HRS
0-Mcf2l Thrsp Capillary Endothelial		21.23	0.12	20.16	2.08		18.32	0.36	13.47	5.35		17.99	1.08	13.18	0.33		5.62	0.87
1-Mcemp1 F10 Fpr1 Fpr2 Mac		0.15	25.4	0.1	3.93		0.07	27.23	0	1.28		0.08	8.26	0.16	18.11		4.87	11.48
2-Marco Gbp2b Clec10a Mac		0.39	15.72	0.2	12.29		0.12	10.84	0.08	11.95		0.16	11.4	0.03	12.43		13.37	9.18
3-Capillary Fam89a Aplnr Endothelial		4.45	0.34	8.92	1.9		9.56	0.11	15.66	6.28		19.32	1.34	17.1	0.05		4.19	0.3
4-Pax7 Erfe Satellite Cell		11.2	1.49	9.64	2.3		10.74	2.25	8.07	6.2		9.01	1.95	9.32	2.64		3.09	0.66
5-Pi16 Mfap5 Efemp1 Il33 Fibroblast		10.67	0.34	10.75	3.54		8.56	0.36	12.28	11.32		4.49	1.05	8.5	0.42		3.75	0.64
6-Trem2 Spp1 Msr1 Acp5 Mac		0.15	9.1	0.07	21.12		0.07	5.42	0	2.29		0.03	17.91	0	4.49		10.91	7.81
7-Cxcl14 Mme Inmt Il17d Fibroblast		11.5	0.24	11.17	1.83		11.6	0.41	8.01	4.21		5.96	0.58	8.63	0.23		1.68	0.22
8-Bmp3 Aldh1a3 Vegfd Fibroblast		0.2	6.87	0.39	5.61		0.02	9.43	0.06	4.63		0	7.99	0.06	10.95		9.18	4.64
9-Arterial Gja5 Ceacam1 Endothelial		4.7	0.24	4.84	1.34		7.28	0.55	6.02	4.02		11.13	1.63	8.1	0.84		1.38	0.25
10-Gdf10 Ccn5 Dkk2 Fibroblast		6.9	0.61	6.73	2.55		6.25	0.66	6.27	6.95		3.86	1.31	6.24	0.91		1.71	0.42
11-Kcnj8 Trpc3 Pericyte		7.34	0.32	6.31	0.82		7.3	0.73	6.38	3.46		6.69	1.02	6.34	1.08		1.15	0.16
12-Aplnr Plvap Fam167b Endothelial		0.59	3.5	0.33	1.73		1	6.76	0.86	5.06		1.8	6.13	1.95	11.37		4.98	3.23
13-Tnc Lrrc15 Ccn4 Adam12 Fibroblast		0.15	3.59	0.26	15.11		0.26	3.21	0.44	5.51		0.08	8.98	0.19	2.81		6.18	3.07
14-Cd8 Cd4 T Cell		0.24	8.97	0	0		0.3	7.26	0.14	1.09		0.24	3.4	0.16	6.53		4.73	10.82
15-Differentiated Skeletal Muscle		5.19	1.22	4.8	2.05		1.95	0.34	2.99	2.02		3.32	1.1	2.23	0.33		3.47	1.22
16-Klra8 Klra4 NK Cell		0.2	3.55	0.39	4.03		0.09	3.23	0.08	0.69		0.08	2.7	0.09	3.18		1.69	1.8
17-Schwann Cells		2.35	0.17	1.89	0.32		2.74	0.5	2.8	1.17		3.46	0.47	3.23	0.37		0.63	0.24
18-Has2 Itga11 Dpp4 Fibroblast		0.29	0.29	0.69	1.21		1.84	1.39	2.83	1.41		0.6	2.41	1.51	0.96		1.54	0.46
19-Cd209f Cd209g Cd163 Lyve1 Mac		1.37	0.05	2.68	0.82		2.49	0	3.05	0.93		1.93	0.09	2.89	0.02		0.26	0.02
20-Il4i1 Cd209a DC		0.64	2.15	0.36	1.71		0.35	1.87	0.61	0.77		0.38	2.3	0.41	2.43		1.26	1.83
21-Serina3f Serpina3n Fibroblast		0	2.91	0	1.14		0	4.1	0	0.27		0	0.61	0	3.02		0.68	1.07
22-Dcstamp Ear2 Retnla Cd226 Mac		1.57	0.27	1.47	1.14		1.09	0.2	1.33	2.45		0.54	1.57	1.54	0.59		1.59	0.56
23-Proliferating Xcr1 Clec9a DC		0.54	1.37	0.26	1.63		0.28	2	0.25	1.04		0.14	1.86	0.25	1.54		1.4	1.79
24-Venous Endothelial		0.83	0.68	0.75	0.96		0.7	0.87	0.61	1.36		1.28	0.9	0.94	1.29		0.49	0.42
25-B Cell		0.24	2.47	0	0		0.26	2.32	0.06	0.61		0.44	1.34	0.5	2.08		0.75	23.04
26-Cfd Rbp7 Adipoq Pparg Endothelial		1.27	0.02	1.11	0.35		0.74	0.16	1.47	1.2		0.76	0.12	0.85	0.12		0.12	0.01
27-Proliferating Fibroblast and Chrna1 Satellite		0.05	0.59	0.03	2.13		0.07	0.64	0.08	0.51		0.49	1.69	0.09	0.75		0.73	0.41
28-Steap4 Carmn Pericyte		0.44	0.05	0.59	0.35		0.93	0.14	1.39	0.48		1.12	0.58	1.38	0.21		0.54	0.1
29-Chodl Nppc Pax7 Satellite		0.83	0.02	1.7	0.15		1.56	0.02	0.91	0.45		1.2	0	1	0		0.14	0
30-Satellite Glial Cell		0.88	0.12	0.72	0.15		0.84	0.2	0.86	0.75		1.01	0.41	0.91	0.37		0.28	0.09
31-Proliferating T NK Cell		0.1	1.56	0	0.27		0	1.48	0.03	0.11		0	0.73	0	1.64		0.31	0.8
32-Plasma Cell		0	1.64	0	0		0	0.89	0	0.56		0	0.35	0	2.06		0.89	3.19
33-Siglec1 Marco Mertk Mac		0	0.61	0	0.57		0	1.16	0.06	0.77		0	1.16	0	0.8		0.58	0.31
34-T Reg		0	1.1	0	0		0	0.66	0	0.08		0	1.05	0	1.61		0.65	1.6
35-Lymphatic Endothelial		0.98	0.22	0.59	0.49		0.44	0.36	0.25	0.61		0.3	0.47	0.31	0.23		0.44	0.22
36-Vit Smim41 Fibroblast		0.68	0	0.95	0.15		0.74	0.09	0.91	0.29		0.52	0.06	0.63	0.09		0.09	0.02
37-Treml4 Cd300e Ear2 Mac		0.1	0.49	0.1	0.15		0.23	0.52	0.11	0.37		0.41	0.58	0.19	0.87		0.28	0.39
38-ILC2		0.29	0.39	0.33	0.25		0.3	0.3	0.19	0.43		0.11	1.1	0.16	0.26		0.98	0.82
39-Myh11 Pericyte		0.78	0.05	0.52	0.15		0.42	0.05	0.47	0.24		0.68	0.26	0.56	0.14		0.16	0.05
40-pDC		0.15	0.37	0	0.52		0	0.5	0	0.11		0	0.87	0	1.01		0.33	0.79
41-Neutrophil		0	0.68	0.03	0.27		0.02	0.2	0	0.05		0	0.99	0.06	0.68		0.73	3.28
42-Mmp12 Low Quality ILC		0.1	0.05	0	2.15		0.05	0.09	0.03	0.16		0.03	0.12	0	0.02		1.92	1.63
43-Adipocytes		0.1	0	0.2	0.17		0.26	0.11	0.69	0.27		0.11	0.09	0.22	0.09		0.28	0.09
44-Krt18 Krt8 Cldn4 Prom2 Epithelial		0.2	0.02	0	0		0.16	0	0.19	0.24		0.27	0	0.09	0.02
45-Cxcl5 Col20a1 Fibroblast		0	0	0	0.59		0	0	0	0		0	0.03	0	0
T cell subsets
B cell subsets
Macrophage subsets
Dendritic cell subsets
Endothelial Cells
Fibroblasts

## Sheet: Supplementary Table 2 
Supplementary Table 1. Differential Pathway Activation WT Macrophage Cluster 1
Analysis Type:	PANTHER Overrepresentation Test (Released 20221013)
Annotation Version and Release Date:	GO Ontology database DOI: 10.5281/zenodo.6799722 Released 2022-07-01
Analyzed List:	upload_1 (Mus musculus)
Reference List:	Mus musculus (all genes in database)
Test Type:	FISHER
Correction:	FDR
GO biological process complete	Mus musculus - REFLIST (21997)	upload_1 (780)	upload_1 (expected)	upload_1 (over/under)	upload_1 (fold Enrichment)	upload_1 (raw P-value)	upload_1 (FDR)
cellular response to corticotropin-releasing hormone stimulus (GO:0071376)	4	3	0.14	+	21.15	0.00126	0.0309
response to corticotropin-releasing hormone (GO:0043435)	4	3	0.14	+	21.15	0.00126	0.0309
granulocyte-macrophage colony-stimulating factor signaling pathway (GO:0038157)	5	3	0.18	+	16.92	0.00197	0.0447
positive regulation of T-helper 17 cell differentiation (GO:2000321)	5	3	0.18	+	16.92	0.00197	0.0446
response to interleukin-12 (GO:0070671)	5	3	0.18	+	16.92	0.00197	0.0445
negative regulation of alkaline phosphatase activity (GO:0010693)	5	3	0.18	+	16.92	0.00197	0.0445
cellular response to peptidoglycan (GO:0071224)	7	4	0.25	+	16.12	0.000371	0.0111
neutrophil extravasation (GO:0072672)	7	4	0.25	+	16.12	0.000371	0.0111
T-helper 2 cell differentiation (GO:0045064)	8	4	0.28	+	14.1	0.000542	0.0154
interleukin-12 production (GO:0032615)	9	4	0.32	+	12.53	0.000762	0.0205
response to peptidoglycan (GO:0032494)	14	6	0.5	+	12.09	4.06e-05	0.00165
positive regulation of T-helper 17 type immune response (GO:2000318)	15	6	0.53	+	11.28	5.52e-05	0.00216
nucleotide-binding oligomerization domain containing 2 signaling pathway (GO:0070431)	10	4	0.35	+	11.28	0.00104	0.0266
nucleotide-binding oligomerization domain containing signaling pathway (GO:0070423)	10	4	0.35	+	11.28	0.00104	0.0266
liver morphogenesis (GO:0072576)	10	4	0.35	+	11.28	0.00104	0.0266
nucleotide-binding domain, leucine rich repeat containing receptor signaling pathway (GO:0035872)	11	4	0.39	+	10.26	0.00138	0.0329
liver regeneration (GO:0097421)	11	4	0.39	+	10.26	0.00138	0.0329
leukocyte aggregation (GO:0070486)	14	5	0.5	+	10.07	0.000362	0.011
interleukin-1-mediated signaling pathway (GO:0070498)	17	6	0.6	+	9.95	9.69e-05	0.00349
positive regulation of T-helper cell differentiation (GO:0045624)	21	7	0.74	+	9.4	3.39e-05	0.00141
lipid export from cell (GO:0140353)	12	4	0.43	+	9.4	0.00179	0.041
chemokine production (GO:0032602)	15	5	0.53	+	9.4	0.00047	0.0136
negative regulation of endoplasmic reticulum unfolded protein response (GO:1900102)	12	4	0.43	+	9.4	0.00179	0.0409
positive regulation of platelet activation (GO:0010572)	12	4	0.43	+	9.4	0.00179	0.0409
negative regulation of leukocyte chemotaxis (GO:0002689)	19	6	0.67	+	8.91	0.00016	0.0054
regulation of immature T cell proliferation in thymus (GO:0033084)	16	5	0.57	+	8.81	0.000599	0.0168
response to muramyl dipeptide (GO:0032495)	20	6	0.71	+	8.46	0.000202	0.00669
positive regulation of leukocyte adhesion to vascular endothelial cell (GO:1904996)	27	8	0.96	+	8.36	1.89e-05	0.000846
regulation of immature T cell proliferation (GO:0033083)	17	5	0.6	+	8.29	0.000754	0.0203
positive regulation of CD4-positive, alpha-beta T cell differentiation (GO:0043372)	31	9	1.1	+	8.19	6.52e-06	0.000337
cytoplasmic pattern recognition receptor signaling pathway (GO:0002753)	22	6	0.78	+	7.69	0.000313	0.00974
I-kappaB kinase/NF-kappaB signaling (GO:0007249)	70	19	2.48	+	7.65	1.38e-10	2.24e-08
T cell migration (GO:0072678)	30	8	1.06	+	7.52	3.58e-05	0.00148
regulation of establishment of endothelial barrier (GO:1903140)	19	5	0.67	+	7.42	0.00115	0.0289
regulation of natural killer cell differentiation (GO:0032823)	19	5	0.67	+	7.42	0.00115	0.0288
regulation of endothelial cell development (GO:1901550)	19	5	0.67	+	7.42	0.00115	0.0288
positive regulation of T-helper 1 type immune response (GO:0002827)	19	5	0.67	+	7.42	0.00115	0.0288
myeloid leukocyte cytokine production (GO:0061082)	42	11	1.49	+	7.39	1.45e-06	9.11e-05
cellular extravasation (GO:0045123)	46	12	1.63	+	7.36	5.01e-07	3.59e-05
defense response to protozoan (GO:0042832)	39	10	1.38	+	7.23	5.13e-06	0.000274
response to protozoan (GO:0001562)	43	11	1.52	+	7.21	1.77e-06	0.000107
neutrophil mediated immunity (GO:0002446)	24	6	0.85	+	7.05	0.000465	0.0135
leukocyte cell-cell adhesion (GO:0007159)	60	15	2.13	+	7.05	3.08e-08	2.84e-06
positive regulation of interleukin-17 production (GO:0032740)	28	7	0.99	+	7.05	0.000156	0.00529
regulation of T-helper cell differentiation (GO:0045622)	37	9	1.31	+	6.86	2.18e-05	0.000965
regulation of T-helper 17 type immune response (GO:2000316)	29	7	1.03	+	6.81	0.000188	0.00627
negative regulation of mononuclear cell migration (GO:0071676)	21	5	0.74	+	6.71	0.00168	0.039
positive regulation of endothelial cell apoptotic process (GO:2000353)	21	5	0.74	+	6.71	0.00168	0.0389
positive regulation of humoral immune response (GO:0002922)	21	5	0.74	+	6.71	0.00168	0.0388
cellular response to interleukin-4 (GO:0071353)	26	6	0.92	+	6.51	0.000669	0.0186
negative regulation of leukocyte migration (GO:0002686)	49	11	1.74	+	6.33	5.24e-06	0.000277
regulation of leukocyte adhesion to vascular endothelial cell (GO:1904994)	36	8	1.28	+	6.27	0.000108	0.00386
macrophage cytokine production (GO:0010934)	36	8	1.28	+	6.27	0.000108	0.00385
positive regulation of cytokine production involved in inflammatory response (GO:1900017)	27	6	0.96	+	6.27	0.000794	0.0211
positive regulation of CD4-positive, alpha-beta T cell activation (GO:2000516)	41	9	1.45	+	6.19	4.4e-05	0.00176
regulation of CD4-positive, alpha-beta T cell differentiation (GO:0043370)	51	11	1.81	+	6.08	7.31e-06	0.000368
positive regulation of alpha-beta T cell differentiation (GO:0046638)	51	11	1.81	+	6.08	7.31e-06	0.000367
negative regulation of type I interferon production (GO:0032480)	28	6	0.99	+	6.04	0.000937	0.0243
response to interleukin-4 (GO:0070670)	28	6	0.99	+	6.04	0.000937	0.0243
regulation of type 2 immune response (GO:0002828)	33	7	1.17	+	5.98	0.000374	0.0112
lipopolysaccharide-mediated signaling pathway (GO:0031663)	38	8	1.35	+	5.94	0.00015	0.0051
positive regulation of interleukin-12 production (GO:0032735)	43	9	1.52	+	5.9	6.07e-05	0.00232
positive regulation of interleukin-1 beta production (GO:0032731)	63	13	2.23	+	5.82	1.68e-06	0.000103
positive regulation of nitric oxide biosynthetic process (GO:0045429)	49	10	1.74	+	5.76	2.88e-05	0.00122
pattern recognition receptor signaling pathway (GO:0002221)	98	20	3.48	+	5.76	3.36e-09	3.81e-07
cytokine production involved in immune response (GO:0002367)	64	13	2.27	+	5.73	1.96e-06	0.000117
NIK/NF-kappaB signaling (GO:0038061)	30	6	1.06	+	5.64	0.00128	0.0312
positive regulation of interleukin-2 production (GO:0032743)	40	8	1.42	+	5.64	0.000205	0.00674
regulation of neuroinflammatory response (GO:0150077)	30	6	1.06	+	5.64	0.00128	0.0312
interleukin-6 production (GO:0032635)	35	7	1.24	+	5.64	0.00051	0.0146
toll-like receptor signaling pathway (GO:0002224)	66	13	2.34	+	5.55	2.64e-06	0.000153
positive regulation of nitric oxide metabolic process (GO:1904407)	51	10	1.81	+	5.53	3.89e-05	0.00159
cell redox homeostasis (GO:0045454)	31	6	1.1	+	5.46	0.00148	0.0349
mature B cell differentiation (GO:0002335)	37	7	1.31	+	5.34	0.000682	0.0189
CD4-positive, alpha-beta T cell differentiation involved in immune response (GO:0002294)	37	7	1.31	+	5.34	0.000682	0.0189
regulation of amyloid-beta formation (GO:1902003)	37	7	1.31	+	5.34	0.000682	0.0188
T-helper cell differentiation (GO:0042093)	37	7	1.31	+	5.34	0.000682	0.0188
regulation of T cell cytokine production (GO:0002724)	37	7	1.31	+	5.34	0.000682	0.0188
regulation of vascular endothelial growth factor production (GO:0010574)	32	6	1.13	+	5.29	0.00171	0.0395
regulation of T-helper 1 type immune response (GO:0002825)	32	6	1.13	+	5.29	0.00171	0.0395
regulation of cytokine production involved in inflammatory response (GO:1900015)	59	11	2.09	+	5.26	2.43e-05	0.00105
regulation of endothelial cell differentiation (GO:0045601)	43	8	1.52	+	5.25	0.000315	0.0098
T cell differentiation involved in immune response (GO:0002292)	43	8	1.52	+	5.25	0.000315	0.00978
regulation of alpha-beta T cell differentiation (GO:0046637)	70	13	2.48	+	5.24	4.67e-06	0.000255
regulation of lymphocyte migration (GO:2000401)	65	12	2.3	+	5.21	1.14e-05	0.00053
cortical actin cytoskeleton organization (GO:0030866)	38	7	1.35	+	5.19	0.000784	0.0209
positive regulation of alpha-beta T cell activation (GO:0046635)	76	14	2.69	+	5.19	2.2e-06	0.00013
regulation of T cell migration (GO:2000404)	49	9	1.74	+	5.18	0.000146	0.00498
tumor necrosis factor-mediated signaling pathway (GO:0033209)	44	8	1.56	+	5.13	0.000362	0.011
establishment of endothelial barrier (GO:0061028)	33	6	1.17	+	5.13	0.00197	0.0447
alpha-beta T cell differentiation involved in immune response (GO:0002293)	39	7	1.38	+	5.06	0.000898	0.0235
regulation of interleukin-17 production (GO:0032660)	45	8	1.6	+	5.01	0.000413	0.0122
positive regulation of phagocytosis (GO:0050766)	90	16	3.19	+	5.01	6.39e-07	4.46e-05
negative regulation of alpha-beta T cell activation (GO:0046636)	45	8	1.6	+	5.01	0.000413	0.0122
regulation of interleukin-12 production (GO:0032655)	62	11	2.2	+	5	3.64e-05	0.00149
regulation of superoxide metabolic process (GO:0090322)	34	6	1.21	+	4.98	0.00225	0.05
regulation of alpha-beta T cell proliferation (GO:0046640)	51	9	1.81	+	4.98	0.000191	0.00634
alpha-beta T cell activation involved in immune response (GO:0002287)	40	7	1.42	+	4.94	0.00102	0.0264
interferon-gamma production (GO:0032609)	40	7	1.42	+	4.94	0.00102	0.0264
positive regulation of interleukin-1 production (GO:0032732)	75	13	2.66	+	4.89	9.06e-06	0.000435
regulation of T cell mediated immunity (GO:0002709)	111	19	3.94	+	4.83	9.82e-08	8.19e-06
regulation of CD4-positive, alpha-beta T cell activation (GO:2000514)	76	13	2.69	+	4.82	1.03e-05	0.000485
intrinsic apoptotic signaling pathway in response to endoplasmic reticulum stress (GO:0070059)	41	7	1.45	+	4.81	0.00116	0.0291
regulation of necrotic cell death (GO:0010939)	41	7	1.45	+	4.81	0.00116	0.0291
extrinsic apoptotic signaling pathway via death domain receptors (GO:0008625)	41	7	1.45	+	4.81	0.00116	0.029
positive regulation of epithelial cell apoptotic process (GO:1904037)	41	7	1.45	+	4.81	0.00116	0.029
negative regulation of oxidative stress-induced cell death (GO:1903202)	53	9	1.88	+	4.79	0.000247	0.00796
JNK cascade (GO:0007254)	54	9	1.91	+	4.7	0.000279	0.00886
regulation of endothelial cell apoptotic process (GO:2000351)	54	9	1.91	+	4.7	0.000279	0.00884
negative regulation of chemotaxis (GO:0050922)	60	10	2.13	+	4.7	0.00013	0.00446
regulation of interleukin-2 production (GO:0032663)	67	11	2.38	+	4.63	6.81e-05	0.00257
regulation of phagocytosis (GO:0050764)	122	20	4.33	+	4.62	8.53e-08	7.23e-06
regulation of T cell apoptotic process (GO:0070232)	49	8	1.74	+	4.6	0.000683	0.0188
regulation of alpha-beta T cell activation (GO:0046634)	117	19	4.15	+	4.58	2.04e-07	1.58e-05
T cell proliferation (GO:0042098)	99	16	3.51	+	4.56	1.95e-06	0.000117
negative regulation of peptidyl-tyrosine phosphorylation (GO:0050732)	56	9	1.99	+	4.53	0.000355	0.0108
cellular response to interferon-beta (GO:0035458)	56	9	1.99	+	4.53	0.000355	0.0108
regulation of macrophage cytokine production (GO:0010935)	44	7	1.56	+	4.49	0.00168	0.039
regulation of amyloid precursor protein catabolic process (GO:1902991)	44	7	1.56	+	4.49	0.00168	0.0389
regulation of extrinsic apoptotic signaling pathway via death domain receptors (GO:1902041)	51	8	1.81	+	4.42	0.000864	0.0228
positive regulation of interferon-gamma production (GO:0032729)	83	13	2.94	+	4.42	2.37e-05	0.00103
response to interferon-beta (GO:0035456)	64	10	2.27	+	4.41	0.000208	0.00679
regulation of phosphoprotein phosphatase activity (GO:0043666)	58	9	2.06	+	4.38	0.000447	0.013
positive regulation of reactive oxygen species metabolic process (GO:2000379)	78	12	2.77	+	4.34	5.66e-05	0.00219
regulation of cytokine production involved in immune response (GO:0002718)	124	19	4.4	+	4.32	4.52e-07	3.25e-05
positive regulation of extrinsic apoptotic signaling pathway (GO:2001238)	59	9	2.09	+	4.3	0.0005	0.0144
negative regulation of adaptive immune response (GO:0002820)	59	9	2.09	+	4.3	0.0005	0.0143
spleen development (GO:0048536)	46	7	1.63	+	4.29	0.0021	0.0472
regulation of phosphatase activity (GO:0010921)	86	13	3.05	+	4.26	3.31e-05	0.00139
leukocyte degranulation (GO:0043299)	53	8	1.88	+	4.26	0.00108	0.0274
positive regulation of leukocyte cell-cell adhesion (GO:1903039)	273	41	9.68	+	4.24	1.99e-13	4.54e-11
response to interferon-gamma (GO:0034341)	127	19	4.5	+	4.22	6.25e-07	4.38e-05
translational initiation (GO:0006413)	74	11	2.62	+	4.19	0.00015	0.00509
regulation of natural killer cell activation (GO:0032814)	54	8	1.91	+	4.18	0.0012	0.0299
negative regulation of adaptive immune response based on somatic recombination of immune receptors built from immunoglobulin superfamily domains (GO:0002823)	54	8	1.91	+	4.18	0.0012	0.0298
cellular response to interleukin-1 (GO:0071347)	75	11	2.66	+	4.14	0.000167	0.00562
endothelial cell development (GO:0001885)	55	8	1.95	+	4.1	0.00134	0.0323
negative regulation of cysteine-type endopeptidase activity involved in apoptotic process (GO:0043154)	83	12	2.94	+	4.08	9.66e-05	0.00349
positive regulation of cytokine production involved in immune response (GO:0002720)	83	12	2.94	+	4.08	9.66e-05	0.00349
regulation of interleukin-1 beta production (GO:0032651)	97	14	3.44	+	4.07	2.64e-05	0.00113
cellular response to lipopolysaccharide (GO:0071222)	215	31	7.62	+	4.07	4.34e-10	5.79e-08
positive regulation of inflammatory response (GO:0050729)	146	21	5.18	+	4.06	2.92e-07	2.21e-05
regulation of adaptive immune response based on somatic recombination of immune receptors built from immunoglobulin superfamily domains (GO:0002822)	216	31	7.66	+	4.05	4.8e-10	6.36e-08
regulation of neutrophil migration (GO:1902622)	56	8	1.99	+	4.03	0.00148	0.0349
liver development (GO:0001889)	112	16	3.97	+	4.03	8.03e-06	0.000398
negative regulation of T cell proliferation (GO:0042130)	77	11	2.73	+	4.03	0.000205	0.00676
negative regulation of leukocyte mediated immunity (GO:0002704)	77	11	2.73	+	4.03	0.000205	0.00675
cellular response to molecule of bacterial origin (GO:0071219)	225	32	7.98	+	4.01	3.09e-10	4.35e-08
response to interleukin-1 (GO:0070555)	92	13	3.26	+	3.98	6.18e-05	0.00235
T cell activation involved in immune response (GO:0002286)	85	12	3.01	+	3.98	0.000118	0.00415
CD4-positive, alpha-beta T cell activation (GO:0035710)	71	10	2.52	+	3.97	0.000438	0.0128
negative regulation of lymphocyte mediated immunity (GO:0002707)	64	9	2.27	+	3.97	0.000846	0.0224
regulation of mononuclear cell migration (GO:0071675)	121	17	4.29	+	3.96	5.15e-06	0.000275
positive regulation of interleukin-6 production (GO:0032755)	107	15	3.79	+	3.95	1.87e-05	0.00084
negative regulation of leukocyte activation (GO:0002695)	201	28	7.13	+	3.93	5.97e-09	6.41e-07
stress-activated protein kinase signaling cascade (GO:0031098)	79	11	2.8	+	3.93	0.000251	0.00806
hepaticobiliary system development (GO:0061008)	115	16	4.08	+	3.92	1.08e-05	0.000508
regulation of nitric oxide biosynthetic process (GO:0045428)	72	10	2.55	+	3.92	0.000484	0.014
stress-activated MAPK cascade (GO:0051403)	72	10	2.55	+	3.92	0.000484	0.014
positive regulation of T cell differentiation (GO:0045582)	123	17	4.36	+	3.9	6.27e-06	0.000325
positive regulation of interleukin-8 production (GO:0032757)	58	8	2.06	+	3.89	0.00181	0.0414
regulation of adaptive immune response (GO:0002819)	232	32	8.23	+	3.89	6.15e-10	7.89e-08
positive regulation of T cell activation (GO:0050870)	247	34	8.76	+	3.88	1.88e-10	2.96e-08
negative regulation of cysteine-type endopeptidase activity (GO:2000117)	95	13	3.37	+	3.86	8.3e-05	0.00307
response to hydrogen peroxide (GO:0042542)	95	13	3.37	+	3.86	8.3e-05	0.00306
regulation of leukocyte cell-cell adhesion (GO:1903037)	373	51	13.23	+	3.86	6.31e-15	1.91e-12
positive regulation of tumor necrosis factor production (GO:0032760)	110	15	3.9	+	3.85	2.51e-05	0.00108
positive regulation of T cell proliferation (GO:0042102)	110	15	3.9	+	3.85	2.51e-05	0.00108
positive regulation of JNK cascade (GO:0046330)	103	14	3.65	+	3.83	4.78e-05	0.0019
positive regulation of cell cycle G1/S phase transition (GO:1902808)	59	8	2.09	+	3.82	0.002	0.045
cellular response to biotic stimulus (GO:0071216)	251	34	8.9	+	3.82	2.75e-10	4.01e-08
negative regulation of T cell activation (GO:0050868)	133	18	4.72	+	3.82	4.4e-06	0.000242
negative regulation of lymphocyte activation (GO:0051250)	170	23	6.03	+	3.82	2.16e-07	1.66e-05
myeloid leukocyte mediated immunity (GO:0002444)	74	10	2.62	+	3.81	0.000587	0.0165
mononuclear cell migration (GO:0071674)	97	13	3.44	+	3.78	0.0001	0.0036
positive regulation of tumor necrosis factor superfamily cytokine production (GO:1903557)	112	15	3.97	+	3.78	3.03e-05	0.00128
activation of innate immune response (GO:0002218)	60	8	2.13	+	3.76	0.0022	0.0491
negative regulation of MAP kinase activity (GO:0043407)	60	8	2.13	+	3.76	0.0022	0.049
regulation of T cell proliferation (GO:0042129)	195	26	6.91	+	3.76	4.6e-08	4.05e-06
positive regulation of adaptive immune response based on somatic recombination of immune receptors built from immunoglobulin superfamily domains (GO:0002824)	150	20	5.32	+	3.76	1.62e-06	9.91e-05
intracellular receptor signaling pathway (GO:0030522)	98	13	3.48	+	3.74	0.00011	0.00389
intrinsic apoptotic signaling pathway in response to DNA damage (GO:0008630)	83	11	2.94	+	3.74	0.000368	0.0111
alpha-beta T cell differentiation (GO:0046632)	83	11	2.94	+	3.74	0.000368	0.0111
response to tumor necrosis factor (GO:0034612)	151	20	5.35	+	3.74	1.77e-06	0.000107
cellular response to tumor necrosis factor (GO:0071356)	129	17	4.57	+	3.72	1.1e-05	0.000517
regulation of interleukin-8 production (GO:0032677)	76	10	2.69	+	3.71	0.000708	0.0192
regulation of nitric oxide metabolic process (GO:0080164)	76	10	2.69	+	3.71	0.000708	0.0192
regulation of interferon-gamma production (GO:0032649)	122	16	4.33	+	3.7	2.1e-05	0.000932
endothelial cell differentiation (GO:0045446)	84	11	2.98	+	3.69	0.000404	0.012
regulation of type I interferon production (GO:0032479)	107	14	3.79	+	3.69	6.94e-05	0.00261
positive regulation of lymphocyte differentiation (GO:0045621)	138	18	4.89	+	3.68	6.98e-06	0.000355
positive regulation of stress-activated MAPK cascade (GO:0032874)	138	18	4.89	+	3.68	6.98e-06	0.000354
positive regulation of NIK/NF-kappaB signaling (GO:1901224)	69	9	2.45	+	3.68	0.00137	0.0328
alpha-beta T cell activation (GO:0046631)	115	15	4.08	+	3.68	3.99e-05	0.00162
negative regulation of cell activation (GO:0050866)	223	29	7.91	+	3.67	1.28e-08	1.28e-06
myeloid cell activation involved in immune response (GO:0002275)	77	10	2.73	+	3.66	0.000776	0.0208
positive regulation of production of molecular mediator of immune response (GO:0002702)	139	18	4.93	+	3.65	7.63e-06	0.000382
negative regulation of immune effector process (GO:0002698)	139	18	4.93	+	3.65	7.63e-06	0.000381
positive regulation of cell-cell adhesion (GO:0022409)	325	42	11.52	+	3.64	8.44e-12	1.46e-09
regulation of lymphocyte mediated immunity (GO:0002706)	225	29	7.98	+	3.63	1.53e-08	1.51e-06
regulation of production of molecular mediator of immune response (GO:0002700)	202	26	7.16	+	3.63	8.67e-08	7.31e-06
positive regulation of stress-activated protein kinase signaling cascade (GO:0070304)	140	18	4.96	+	3.63	8.35e-06	0.00041
response to purine-containing compound (GO:0014074)	109	14	3.87	+	3.62	8.31e-05	0.00306
negative regulation of leukocyte cell-cell adhesion (GO:1903038)	148	19	5.25	+	3.62	4.81e-06	0.00026
negative regulation of lymphocyte proliferation (GO:0050672)	94	12	3.33	+	3.6	0.000276	0.00878
regulation of leukocyte migration (GO:0002685)	235	30	8.33	+	3.6	1.06e-08	1.09e-06
positive regulation of lymphocyte proliferation (GO:0050671)	149	19	5.28	+	3.6	5.26e-06	0.000276
negative regulation of leukocyte proliferation (GO:0070664)	102	13	3.62	+	3.59	0.000158	0.00534
positive regulation of adaptive immune response (GO:0002821)	157	20	5.57	+	3.59	3.03e-06	0.000174
regulation of interleukin-1 production (GO:0032652)	118	15	4.18	+	3.58	5.21e-05	0.00205
regulation of T cell activation (GO:0050863)	378	48	13.4	+	3.58	4.72e-13	9.92e-11
regulation of JNK cascade (GO:0046328)	150	19	5.32	+	3.57	5.74e-06	0.000299
regulation of oxidative stress-induced cell death (GO:1903201)	79	10	2.8	+	3.57	0.000928	0.0241
lymphocyte proliferation (GO:0046651)	166	21	5.89	+	3.57	1.91e-06	0.000115
negative regulation of mononuclear cell proliferation (GO:0032945)	95	12	3.37	+	3.56	0.000302	0.00949
regulation of leukocyte proliferation (GO:0070663)	279	35	9.89	+	3.54	9.57e-10	1.2e-07
positive regulation of leukocyte proliferation (GO:0070665)	168	21	5.96	+	3.53	2.27e-06	0.000133
natural killer cell activation (GO:0030101)	72	9	2.55	+	3.53	0.00179	0.041
positive regulation of mononuclear cell proliferation (GO:0032946)	152	19	5.39	+	3.53	6.82e-06	0.00035
regulation of protein dephosphorylation (GO:0035304)	96	12	3.4	+	3.53	0.000329	0.0102
regulation of leukocyte mediated immunity (GO:0002703)	297	37	10.53	+	3.51	3.77e-10	5.08e-08
intrinsic apoptotic signaling pathway (GO:0097193)	177	22	6.28	+	3.51	1.43e-06	9.03e-05
mononuclear cell proliferation (GO:0032943)	169	21	5.99	+	3.5	2.47e-06	0.000144
regulation of reactive oxygen species metabolic process (GO:2000377)	161	20	5.71	+	3.5	4.28e-06	0.000238
negative regulation of inflammatory response (GO:0050728)	145	18	5.14	+	3.5	1.29e-05	0.000593
regulation of cytokine-mediated signaling pathway (GO:0001959)	137	17	4.86	+	3.5	2.23e-05	0.000984
endothelium development (GO:0003158)	97	12	3.44	+	3.49	0.000358	0.0109
response to glucocorticoid (GO:0051384)	81	10	2.87	+	3.48	0.0011	0.0279
negative regulation of NF-kappaB transcription factor activity (GO:0032088)	81	10	2.87	+	3.48	0.0011	0.0279
regulation of lymphocyte proliferation (GO:0050670)	252	31	8.94	+	3.47	1.31e-08	1.3e-06
regulation of cellular response to oxidative stress (GO:1900407)	90	11	3.19	+	3.45	0.000683	0.0187
response to organophosphorus (GO:0046683)	90	11	3.19	+	3.45	0.000683	0.0187
regulation of extrinsic apoptotic signaling pathway (GO:2001236)	164	20	5.82	+	3.44	5.5e-06	0.000288
cytokine production (GO:0001816)	197	24	6.99	+	3.44	6.65e-07	4.62e-05
positive regulation of apoptotic signaling pathway (GO:2001235)	156	19	5.53	+	3.43	9.54e-06	0.000454
regulation of lymphocyte apoptotic process (GO:0070228)	74	9	2.62	+	3.43	0.00212	0.0473
cellular response to interferon-gamma (GO:0071346)	99	12	3.51	+	3.42	0.000424	0.0125
positive regulation of leukocyte mediated immunity (GO:0002705)	182	22	6.45	+	3.41	2.16e-06	0.000128
regulation of innate immune response (GO:0045088)	240	29	8.51	+	3.41	5.48e-08	4.8e-06
T cell activation (GO:0042110)	348	42	12.34	+	3.4	5.97e-11	9.9e-09
positive regulation of immune effector process (GO:0002699)	315	38	11.17	+	3.4	4.99e-10	6.5e-08
regulation of mononuclear cell proliferation (GO:0032944)	257	31	9.11	+	3.4	1.98e-08	1.92e-06
positive regulation of T cell mediated immunity (GO:0002711)	83	10	2.94	+	3.4	0.0013	0.0315
regulation of cysteine-type endopeptidase activity (GO:2000116)	242	29	8.58	+	3.38	6.44e-08	5.55e-06
regulation of lymphocyte differentiation (GO:0045619)	217	26	7.69	+	3.38	3.08e-07	2.31e-05
negative regulation of cell-cell adhesion (GO:0022408)	209	25	7.41	+	3.37	5.32e-07	3.78e-05
negative regulation of immune response (GO:0050777)	193	23	6.84	+	3.36	1.59e-06	9.84e-05
regulation of immunoglobulin production (GO:0002637)	84	10	2.98	+	3.36	0.00142	0.0335
positive regulation of cytokine production (GO:0001819)	505	60	17.91	+	3.35	7.68e-15	2.24e-12
positive regulation of defense response (GO:0031349)	303	36	10.74	+	3.35	2.07e-09	2.45e-07
regulation of immune effector process (GO:0002697)	455	54	16.13	+	3.35	1.87e-13	4.33e-11
regulation of dephosphorylation (GO:0035303)	135	16	4.79	+	3.34	6.36e-05	0.00241
regulation of leukocyte chemotaxis (GO:0002688)	127	15	4.5	+	3.33	0.000111	0.00389
response to lipopolysaccharide (GO:0032496)	297	35	10.53	+	3.32	4.19e-09	4.69e-07
regulation of stress-activated MAPK cascade (GO:0032872)	204	24	7.23	+	3.32	1.17e-06	7.61e-05
positive regulation of endopeptidase activity (GO:0010950)	170	20	6.03	+	3.32	8.94e-06	0.000431
cytokine-mediated signaling pathway (GO:0019221)	317	37	11.24	+	3.29	1.91e-09	2.29e-07
leukocyte migration (GO:0050900)	240	28	8.51	+	3.29	1.79e-07	1.4e-05
response to molecule of bacterial origin (GO:0002237)	318	37	11.28	+	3.28	2.07e-09	2.43e-07
regulation of stress-activated protein kinase signaling cascade (GO:0070302)	207	24	7.34	+	3.27	1.48e-06	9.24e-05
regulation of response to cytokine stimulus (GO:0060759)	147	17	5.21	+	3.26	5.02e-05	0.00199
extrinsic apoptotic signaling pathway (GO:0097191)	122	14	4.33	+	3.24	0.000243	0.00786
regulation of interleukin-6 production (GO:0032675)	166	19	5.89	+	3.23	2.11e-05	0.000934
regulation of cysteine-type endopeptidase activity involved in apoptotic process (GO:0043281)	210	24	7.45	+	3.22	1.86e-06	0.000112
regulation of cell-cell adhesion (GO:0022407)	499	57	17.69	+	3.22	1.66e-13	3.92e-11
negative regulation of immune system process (GO:0002683)	464	53	16.45	+	3.22	1.22e-12	2.35e-10
positive regulation of cysteine-type endopeptidase activity (GO:2001056)	149	17	5.28	+	3.22	5.85e-05	0.00225
regulation of T cell differentiation (GO:0045580)	185	21	6.56	+	3.2	8.86e-06	0.00043
positive regulation of innate immune response (GO:0045089)	142	16	5.04	+	3.18	0.000109	0.00387
myeloid leukocyte migration (GO:0097529)	142	16	5.04	+	3.18	0.000109	0.00386
leukocyte proliferation (GO:0070661)	187	21	6.63	+	3.17	1.03e-05	0.000484
alcohol biosynthetic process (GO:0046165)	98	11	3.48	+	3.17	0.00129	0.0314
negative regulation of protein binding (GO:0032091)	98	11	3.48	+	3.17	0.00129	0.0313
negative regulation of mRNA metabolic process (GO:1903312)	98	11	3.48	+	3.17	0.00129	0.0313
regulation of epithelial cell apoptotic process (GO:1904035)	116	13	4.11	+	3.16	0.000493	0.0142
negative regulation of intrinsic apoptotic signaling pathway (GO:2001243)	99	11	3.51	+	3.13	0.00139	0.0331
negative regulation of extrinsic apoptotic signaling pathway (GO:2001237)	99	11	3.51	+	3.13	0.00139	0.033
cellular response to steroid hormone stimulus (GO:0071383)	99	11	3.51	+	3.13	0.00139	0.033
positive regulation of peptidase activity (GO:0010952)	180	20	6.38	+	3.13	1.91e-05	0.000853
regulation of response to oxidative stress (GO:1902882)	99	11	3.51	+	3.13	0.00139	0.0329
mRNA transport (GO:0051028)	117	13	4.15	+	3.13	0.00053	0.0151
cellular response to cytokine stimulus (GO:0071345)	695	77	24.64	+	3.12	3.31e-17	1.49e-14
regulation of apoptotic signaling pathway (GO:2001233)	398	44	14.11	+	3.12	2.69e-10	3.96e-08
lymphocyte activation (GO:0046649)	517	57	18.33	+	3.11	6.3e-13	1.27e-10
regulation of leukocyte apoptotic process (GO:2000106)	109	12	3.87	+	3.1	0.000923	0.0241
peptidyl-tyrosine phosphorylation (GO:0018108)	100	11	3.55	+	3.1	0.0015	0.035
defense response to Gram-positive bacterium (GO:0050830)	173	19	6.13	+	3.1	3.54e-05	0.00147
positive regulation of NF-kappaB transcription factor activity (GO:0051092)	155	17	5.5	+	3.09	9.12e-05	0.00334
regulation of I-kappaB kinase/NF-kappaB signaling (GO:0043122)	192	21	6.81	+	3.08	1.48e-05	0.000676
response to cytokine (GO:0034097)	796	87	28.23	+	3.08	5.26e-19	4.15e-16
nuclear export (GO:0051168)	129	14	4.57	+	3.06	0.000409	0.0121
positive regulation of I-kappaB kinase/NF-kappaB signaling (GO:0043123)	129	14	4.57	+	3.06	0.000409	0.0121
leukocyte activation involved in immune response (GO:0002366)	212	23	7.52	+	3.06	6.65e-06	0.000343
myeloid leukocyte activation (GO:0002274)	166	18	5.89	+	3.06	6.55e-05	0.00248
positive regulation of lymphocyte mediated immunity (GO:0002708)	157	17	5.57	+	3.05	0.000105	0.00376
regulation of tumor necrosis factor production (GO:0032680)	185	20	6.56	+	3.05	2.73e-05	0.00116
leukocyte chemotaxis (GO:0030595)	139	15	4.93	+	3.04	0.000272	0.00867
peptidyl-tyrosine modification (GO:0018212)	102	11	3.62	+	3.04	0.00173	0.0398
regulation of inflammatory response (GO:0050727)	363	39	12.87	+	3.03	5.82e-09	6.29e-07
inflammatory response (GO:0006954)	512	55	18.16	+	3.03	4.13e-12	7.49e-10
lymphocyte activation involved in immune response (GO:0002285)	140	15	4.96	+	3.02	0.000292	0.00923
cell activation involved in immune response (GO:0002263)	216	23	7.66	+	3	8.79e-06	0.000428
regulation of cytokine production (GO:0001817)	780	83	27.66	+	3	1.57e-17	7.49e-15
regulation of tumor necrosis factor superfamily cytokine production (GO:1903555)	188	20	6.67	+	3	3.37e-05	0.0014
apoptotic signaling pathway (GO:0097190)	329	35	11.67	+	3	4.4e-08	3.9e-06
leukocyte activation (GO:0045321)	649	69	23.01	+	3	1.04e-14	2.99e-12
T cell differentiation (GO:0030217)	198	21	7.02	+	2.99	2.25e-05	0.000986
cell activation (GO:0001775)	736	78	26.1	+	2.99	1.96e-16	7.03e-14
cellular response to lipid (GO:0071396)	453	48	16.06	+	2.99	1.53e-10	2.46e-08
positive regulation of peptidyl-tyrosine phosphorylation (GO:0050731)	189	20	6.7	+	2.98	3.61e-05	0.00149
polyol metabolic process (GO:0019751)	104	11	3.69	+	2.98	0.00199	0.0448
regulation of peptidyl-tyrosine phosphorylation (GO:0050730)	265	28	9.4	+	2.98	1.1e-06	7.24e-05
regulation of sequestering of calcium ion (GO:0051282)	124	13	4.4	+	2.96	0.000872	0.0229
cell chemotaxis (GO:0060326)	211	22	7.48	+	2.94	1.85e-05	0.000831
response to steroid hormone (GO:0048545)	165	17	5.85	+	2.91	0.000182	0.00606
regulation of response to biotic stimulus (GO:0002831)	370	38	13.12	+	2.9	2.74e-08	2.55e-06
positive regulation of cysteine-type endopeptidase activity involved in apoptotic process (GO:0043280)	127	13	4.5	+	2.89	0.00107	0.0271
regulation of cell shape (GO:0008360)	157	16	5.57	+	2.87	0.000312	0.00973
negative regulation of cytokine production (GO:0001818)	295	30	10.46	+	2.87	9.55e-07	6.43e-05
response to virus (GO:0009615)	296	30	10.5	+	2.86	1.02e-06	6.71e-05
positive regulation of MAP kinase activity (GO:0043406)	129	13	4.57	+	2.84	0.00121	0.03
circadian rhythm (GO:0007623)	139	14	4.93	+	2.84	0.000805	0.0214
protein autophosphorylation (GO:0046777)	199	20	7.06	+	2.83	6.98e-05	0.00262
positive regulation of response to external stimulus (GO:0032103)	458	46	16.24	+	2.83	1.78e-09	2.14e-07
negative regulation of apoptotic signaling pathway (GO:2001234)	239	24	8.47	+	2.83	1.39e-05	0.000635
positive regulation of cell adhesion (GO:0045785)	512	51	18.16	+	2.81	2.98e-10	4.27e-08
regulation of defense response (GO:0031347)	655	65	23.23	+	2.8	1.13e-12	2.19e-10
positive regulation of mRNA metabolic process (GO:1903313)	131	13	4.65	+	2.8	0.00138	0.0329
negative regulation of defense response (GO:0031348)	242	24	8.58	+	2.8	1.67e-05	0.000757
regulation of cell cycle G1/S phase transition (GO:1902806)	192	19	6.81	+	2.79	0.000126	0.00436
negative regulation of MAPK cascade (GO:0043409)	185	18	6.56	+	2.74	0.000228	0.00739
regulation of endopeptidase activity (GO:0052548)	360	35	12.77	+	2.74	3.23e-07	2.41e-05
transcription by RNA polymerase II (GO:0006366)	319	31	11.31	+	2.74	1.52e-06	9.5e-05
MAPK cascade (GO:0000165)	187	18	6.63	+	2.71	0.000258	0.00826
positive regulation of response to biotic stimulus (GO:0002833)	187	18	6.63	+	2.71	0.000258	0.00824
negative regulation of cell adhesion (GO:0007162)	313	30	11.1	+	2.7	2.9e-06	0.000167
regulation of G1/S transition of mitotic cell cycle (GO:2000045)	167	16	5.92	+	2.7	0.000582	0.0164
response to reactive oxygen species (GO:0000302)	157	15	5.57	+	2.69	0.000876	0.023
fat cell differentiation (GO:0045444)	138	13	4.89	+	2.66	0.00212	0.0474
negative regulation of DNA-binding transcription factor activity (GO:0043433)	170	16	6.03	+	2.65	0.000695	0.0189
defense response to virus (GO:0051607)	234	22	8.3	+	2.65	7.7e-05	0.00287
cellular response to chemical stress (GO:0062197)	256	24	9.08	+	2.64	3.86e-05	0.00158
defense response to symbiont (GO:0140546)	235	22	8.33	+	2.64	8.15e-05	0.00302
nucleocytoplasmic transport (GO:0006913)	246	23	8.72	+	2.64	5.77e-05	0.00223
nuclear transport (GO:0051169)	246	23	8.72	+	2.64	5.77e-05	0.00222
lymphocyte differentiation (GO:0030098)	321	30	11.38	+	2.64	4.6e-06	0.000253
mRNA splicing, via spliceosome (GO:0000398)	214	20	7.59	+	2.64	0.000173	0.00579
RNA splicing, via transesterification reactions with bulged adenosine as nucleophile (GO:0000377)	214	20	7.59	+	2.64	0.000173	0.00578
RNA splicing, via transesterification reactions (GO:0000375)	214	20	7.59	+	2.64	0.000173	0.00576
regulation of cellular response to stress (GO:0080135)	729	68	25.85	+	2.63	5e-12	8.75e-10
mononuclear cell differentiation (GO:1903131)	365	34	12.94	+	2.63	1.16e-06	7.58e-05
regulation of cell activation (GO:0050865)	862	80	30.57	+	2.62	6.62e-14	1.74e-11
regulation of leukocyte activation (GO:0002694)	809	75	28.69	+	2.61	4.55e-13	9.69e-11
negative regulation of response to external stimulus (GO:0032102)	401	37	14.22	+	2.6	6.89e-07	4.76e-05
regulation of immune response (GO:0050776)	1066	98	37.8	+	2.59	1.58e-16	6.06e-14
regulation of MAP kinase activity (GO:0043405)	196	18	6.95	+	2.59	0.000434	0.0127
positive regulation of leukocyte differentiation (GO:1902107)	207	19	7.34	+	2.59	0.000306	0.00962
positive regulation of hemopoiesis (GO:1903708)	207	19	7.34	+	2.59	0.000306	0.0096
positive regulation of cell activation (GO:0050867)	601	55	21.31	+	2.58	1.11e-09	1.38e-07
maintenance of location (GO:0051235)	175	16	6.21	+	2.58	0.000924	0.0241
leukocyte differentiation (GO:0002521)	441	40	15.64	+	2.56	2.97e-07	2.24e-05
cellular response to oxidative stress (GO:0034599)	210	19	7.45	+	2.55	0.000362	0.011
negative regulation of binding (GO:0051100)	177	16	6.28	+	2.55	0.00103	0.0265
response to oxidative stress (GO:0006979)	343	31	12.16	+	2.55	7.96e-06	0.000396
negative regulation of protein kinase activity (GO:0006469)	200	18	7.09	+	2.54	0.000541	0.0154
negative regulation of phosphorylation (GO:0042326)	389	35	13.79	+	2.54	2.01e-06	0.00012
regulation of immune system process (GO:0002682)	1703	153	60.39	+	2.53	4.32e-25	3.4e-21
regulation of cell adhesion (GO:0030155)	814	73	28.86	+	2.53	4.61e-12	8.16e-10
negative regulation of cell projection organization (GO:0031345)	212	19	7.52	+	2.53	0.000403	0.012
negative regulation of phosphorus metabolic process (GO:0010563)	447	40	15.85	+	2.52	3.84e-07	2.82e-05
negative regulation of phosphate metabolic process (GO:0045936)	447	40	15.85	+	2.52	3.84e-07	2.81e-05
regulation of small GTPase mediated signal transduction (GO:0051056)	235	21	8.33	+	2.52	0.000339	0.0105
negative regulation of kinase activity (GO:0033673)	224	20	7.94	+	2.52	0.0003	0.00947
positive regulation of cellular amide metabolic process (GO:0034250)	168	15	5.96	+	2.52	0.00164	0.0382
regulation of lymphocyte activation (GO:0051249)	695	62	24.64	+	2.52	2.83e-10	4.09e-08
regulation of hemopoiesis (GO:1903706)	426	38	15.11	+	2.52	8.16e-07	5.52e-05
positive regulation of protein kinase activity (GO:0045860)	360	32	12.77	+	2.51	6.88e-06	0.000352
negative regulation of cellular amide metabolic process (GO:0034249)	180	16	6.38	+	2.51	0.00121	0.03
positive regulation of protein serine/threonine kinase activity (GO:0071902)	203	18	7.2	+	2.5	0.000636	0.0178
regulation of response to external stimulus (GO:0032101)	993	88	35.21	+	2.5	5.11e-14	1.37e-11
positive regulation of DNA-binding transcription factor activity (GO:0051091)	271	24	9.61	+	2.5	0.00012	0.00419
positive regulation of cell death (GO:0010942)	689	61	24.43	+	2.5	4.88e-10	6.41e-08
response to lipid (GO:0033993)	678	60	24.04	+	2.5	7.02e-10	8.92e-08
negative regulation of protein phosphorylation (GO:0001933)	341	30	12.09	+	2.48	1.58e-05	0.000719
positive regulation of leukocyte activation (GO:0002696)	580	51	20.57	+	2.48	1.93e-08	1.87e-06
B cell activation (GO:0042113)	217	19	7.69	+	2.47	0.000782	0.0209
positive regulation of programmed cell death (GO:0043068)	617	54	21.88	+	2.47	7.41e-09	7.9e-07
regulation of protein ubiquitination (GO:0031396)	218	19	7.73	+	2.46	0.000801	0.0213
regulation of response to stress (GO:0080134)	1426	124	50.57	+	2.45	3.83e-19	3.35e-16
positive regulation of hydrolase activity (GO:0051345)	544	47	19.29	+	2.44	1.06e-07	8.66e-06
regulation of chemotaxis (GO:0050920)	232	20	8.23	+	2.43	0.000602	0.0168
negative regulation of protein modification process (GO:0031400)	523	45	18.55	+	2.43	2.25e-07	1.71e-05
positive regulation of apoptotic process (GO:0043065)	606	52	21.49	+	2.42	2.36e-08	2.24e-06
negative regulation of cell cycle (GO:0045786)	350	30	12.41	+	2.42	2.31e-05	0.00101
negative regulation of mitotic cell cycle (GO:0045930)	222	19	7.87	+	2.41	0.000894	0.0234
negative regulation of cell growth (GO:0030308)	199	17	7.06	+	2.41	0.00181	0.0414
defense response to other organism (GO:0098542)	1171	100	41.52	+	2.41	5.11e-15	1.58e-12
regulation of DNA-binding transcription factor activity (GO:0051090)	435	37	15.42	+	2.4	3.97e-06	0.000221
cellular response to peptide (GO:1901653)	247	21	8.76	+	2.4	0.000477	0.0138
response to organic cyclic compound (GO:0014070)	671	57	23.79	+	2.4	8.62e-09	9e-07
negative regulation of transferase activity (GO:0051348)	259	22	9.18	+	2.4	0.000345	0.0106
epithelial cell development (GO:0002064)	213	18	7.55	+	2.38	0.00137	0.0328
cellular response to organic cyclic compound (GO:0071407)	403	34	14.29	+	2.38	1.2e-05	0.000557
regulation of Ras protein signal transduction (GO:0046578)	202	17	7.16	+	2.37	0.00197	0.0444
response to oxygen levels (GO:0070482)	227	19	8.05	+	2.36	0.00105	0.0267
regulation of peptidase activity (GO:0052547)	444	37	15.74	+	2.35	5.26e-06	0.000277
regulation of protein modification by small protein conjugation or removal (GO:1903320)	252	21	8.94	+	2.35	0.000572	0.0162
negative regulation of locomotion (GO:0040013)	360	30	12.77	+	2.35	5.19e-05	0.00205
positive regulation of protein-containing complex assembly (GO:0031334)	204	17	7.23	+	2.35	0.00209	0.047
programmed cell death (GO:0012501)	1033	86	36.63	+	2.35	2.32e-12	4.3e-10
negative regulation of cell motility (GO:2000146)	325	27	11.52	+	2.34	9.35e-05	0.00341
defense response (GO:0006952)	1554	129	55.1	+	2.34	2.52e-18	1.47e-15
RNA splicing (GO:0008380)	338	28	11.99	+	2.34	0.000107	0.0038
positive regulation of immune system process (GO:0002684)	1123	93	39.82	+	2.34	2.81e-13	6.15e-11
apoptotic process (GO:0006915)	983	81	34.86	+	2.32	1.67e-11	2.86e-09
regulation of protein binding (GO:0043393)	219	18	7.77	+	2.32	0.00167	0.0388
hemopoiesis (GO:0030097)	743	61	26.35	+	2.32	7.79e-09	8.24e-07
cell death (GO:0008219)	1072	88	38.01	+	2.32	2.04e-12	3.83e-10
response to other organism (GO:0051707)	1513	124	53.65	+	2.31	4.36e-17	1.76e-14
regulation of leukocyte differentiation (GO:1902105)	342	28	12.13	+	2.31	0.000116	0.00408
response to external biotic stimulus (GO:0043207)	1515	124	53.72	+	2.31	4.55e-17	1.79e-14
regulation of muscle system process (GO:0090257)	257	21	9.11	+	2.3	0.000695	0.0189
biological process involved in interspecies interaction between organisms (GO:0044419)	1646	134	58.37	+	2.3	3.02e-18	1.7e-15
innate immune response (GO:0045087)	897	73	31.81	+	2.3	3.2e-10	4.43e-08
mRNA metabolic process (GO:0016071)	579	47	20.53	+	2.29	5.33e-07	3.76e-05
regulation of hydrolase activity (GO:0051336)	986	80	34.96	+	2.29	3.92e-11	6.65e-09
response to biotic stimulus (GO:0009607)	1554	126	55.1	+	2.29	3.63e-17	1.55e-14
response to endoplasmic reticulum stress (GO:0034976)	222	18	7.87	+	2.29	0.00185	0.0422
cellular response to organonitrogen compound (GO:0071417)	470	38	16.67	+	2.28	9.5e-06	0.000455
mRNA processing (GO:0006397)	422	34	14.96	+	2.27	2.25e-05	0.000987
response to peptide (GO:1901652)	360	29	12.77	+	2.27	9.96e-05	0.00357
regulation of protein kinase activity (GO:0045859)	598	48	21.2	+	2.26	7.69e-07	5.25e-05
myeloid cell differentiation (GO:0030099)	287	23	10.18	+	2.26	0.000692	0.0189
negative regulation of cell migration (GO:0030336)	312	25	11.06	+	2.26	0.000363	0.011
regulation of cell migration (GO:0030334)	987	79	35	+	2.26	1.15e-10	1.89e-08
hematopoietic or lymphoid organ development (GO:0048534)	800	64	28.37	+	2.26	8.41e-09	8.83e-07
positive regulation of MAPK cascade (GO:0043410)	525	42	18.62	+	2.26	3.14e-06	0.000179
positive regulation of transferase activity (GO:0051347)	526	42	18.65	+	2.25	3.25e-06	0.000184
positive regulation of immune response (GO:0050778)	717	57	25.42	+	2.24	5.77e-08	5.03e-06
cellular response to oxygen-containing compound (GO:1901701)	969	77	34.36	+	2.24	2.64e-10	3.92e-08
positive regulation of lymphocyte activation (GO:0051251)	516	41	18.3	+	2.24	4.74e-06	0.000257
cellular response to hormone stimulus (GO:0032870)	380	30	13.47	+	2.23	9.6e-05	0.00348
response to organonitrogen compound (GO:0010243)	802	63	28.44	+	2.22	1.76e-08	1.72e-06
immune response-regulating signaling pathway (GO:0002764)	446	35	15.81	+	2.21	3.35e-05	0.0014
negative regulation of cell population proliferation (GO:0008285)	765	60	27.13	+	2.21	4.39e-08	3.91e-06
immune system development (GO:0002520)	842	66	29.86	+	2.21	1.12e-08	1.14e-06
cellular response to nitrogen compound (GO:1901699)	549	43	19.47	+	2.21	4.94e-06	0.000265
regulation of protein serine/threonine kinase activity (GO:0071900)	345	27	12.23	+	2.21	0.000251	0.00807
positive regulation of gene expression (GO:0010628)	1220	95	43.26	+	2.2	4.28e-12	7.66e-10
positive regulation of kinase activity (GO:0033674)	437	34	15.5	+	2.19	4.99e-05	0.00198
negative regulation of gene expression (GO:0010629)	939	73	33.3	+	2.19	2.53e-09	2.93e-07
regulation of mRNA metabolic process (GO:1903311)	309	24	10.96	+	2.19	0.000642	0.0179
regulation of cell motility (GO:2000145)	1044	81	37.02	+	2.19	2.31e-10	3.54e-08
negative regulation of intracellular signal transduction (GO:1902532)	529	41	18.76	+	2.19	1.03e-05	0.000487
regulation of cellular amide metabolic process (GO:0034248)	427	33	15.14	+	2.18	7.24e-05	0.00271
regulation of programmed cell death (GO:0043067)	1592	123	56.45	+	2.18	2.9e-15	9.52e-13
ribonucleoprotein complex biogenesis (GO:0022613)	402	31	14.25	+	2.17	0.000133	0.00457
response to bacterium (GO:0009617)	922	71	32.69	+	2.17	5.56e-09	6.05e-07
positive regulation of catalytic activity (GO:0043085)	1083	83	38.4	+	2.16	2.58e-10	3.9e-08
regulation of MAPK cascade (GO:0043408)	732	56	25.96	+	2.16	3.69e-07	2.73e-05
regulation of ERK1 and ERK2 cascade (GO:0070372)	327	25	11.6	+	2.16	0.00057	0.0161
regulation of apoptotic process (GO:0042981)	1560	119	55.32	+	2.15	2.59e-14	7.29e-12
DNA-templated transcription (GO:0006351)	472	36	16.74	+	2.15	5.55e-05	0.00216
intracellular signal transduction (GO:0035556)	1456	111	51.63	+	2.15	2.06e-13	4.65e-11
nucleic acid-templated transcription (GO:0097659)	473	36	16.77	+	2.15	5.64e-05	0.00219
regulation of locomotion (GO:0040012)	1092	83	38.72	+	2.14	3.38e-10	4.6e-08
response to nitrogen compound (GO:1901698)	922	70	32.69	+	2.14	1.03e-08	1.07e-06
positive regulation of proteolysis (GO:0045862)	356	27	12.62	+	2.14	0.000507	0.0145
positive regulation of protein metabolic process (GO:0051247)	1495	113	53.01	+	2.13	2.32e-13	5.15e-11
regulation of neuron death (GO:1901214)	397	30	14.08	+	2.13	0.000219	0.00713
positive regulation of intracellular signal transduction (GO:1902533)	996	75	35.32	+	2.12	4.28e-09	4.75e-07
negative regulation of catabolic process (GO:0009895)	319	24	11.31	+	2.12	0.00133	0.0322
RNA biosynthetic process (GO:0032774)	479	36	16.99	+	2.12	6.31e-05	0.0024
regulation of lipid metabolic process (GO:0019216)	386	29	13.69	+	2.12	0.000307	0.00961
regulation of protein-containing complex assembly (GO:0043254)	426	32	15.11	+	2.12	0.000137	0.00468
response to oxygen-containing compound (GO:1901700)	1385	104	49.11	+	2.12	2.97e-12	5.45e-10
proteasomal protein catabolic process (GO:0010498)	375	28	13.3	+	2.11	0.000431	0.0127
cellular response to organic substance (GO:0071310)	1903	142	67.48	+	2.1	2.57e-16	9.01e-14
positive regulation of protein modification process (GO:0031401)	1046	78	37.09	+	2.1	3.38e-09	3.8e-07
regulation of cell morphogenesis (GO:0022604)	336	25	11.91	+	2.1	0.00104	0.0266
regulation of protein modification process (GO:0031399)	1586	118	56.24	+	2.1	1.37e-13	3.26e-11
positive regulation of cell migration (GO:0030335)	578	43	20.5	+	2.1	1.48e-05	0.000676
regulation of cell death (GO:0010941)	1767	131	62.66	+	2.09	6.55e-15	1.95e-12
positive regulation of protein phosphorylation (GO:0001934)	758	56	26.88	+	2.08	9.75e-07	6.54e-05
negative regulation of protein metabolic process (GO:0051248)	1057	78	37.48	+	2.08	4.4e-09	4.85e-07
negative regulation of multicellular organismal process (GO:0051241)	1154	85	40.92	+	2.08	9.14e-10	1.15e-07
lipid localization (GO:0010876)	355	26	12.59	+	2.07	0.000891	0.0234
regulation of protein phosphorylation (GO:0001932)	1125	82	39.89	+	2.06	2.83e-09	3.26e-07
translation (GO:0006412)	357	26	12.66	+	2.05	0.000939	0.0243
regulation of cell population proliferation (GO:0042127)	1745	127	61.88	+	2.05	6.68e-14	1.73e-11
negative regulation of molecular function (GO:0044092)	1031	75	36.56	+	2.05	2.1e-08	2.02e-06
regulation of intracellular signal transduction (GO:1902531)	1639	119	58.12	+	2.05	5.27e-13	1.09e-10
regulation of kinase activity (GO:0043549)	704	51	24.96	+	2.04	5.24e-06	0.000278
negative regulation of programmed cell death (GO:0043069)	985	71	34.93	+	2.03	7.8e-08	6.68e-06
response to hormone (GO:0009725)	597	43	21.17	+	2.03	3.33e-05	0.00139
regulation of catalytic activity (GO:0050790)	1810	130	64.18	+	2.03	6.95e-14	1.77e-11
negative regulation of apoptotic process (GO:0043066)	962	69	34.11	+	2.02	1.01e-07	8.32e-06
regulation of transferase activity (GO:0051338)	823	59	29.18	+	2.02	1.02e-06	6.72e-05
negative regulation of response to stimulus (GO:0048585)	1662	119	58.93	+	2.02	1.26e-12	2.39e-10
cellular response to chemical stimulus (GO:0070887)	2500	179	88.65	+	2.02	4.3e-19	3.57e-16
response to inorganic substance (GO:0010035)	461	33	16.35	+	2.02	0.000368	0.0111
negative regulation of cell death (GO:0060548)	1118	80	39.64	+	2.02	1.08e-08	1.1e-06
phospholipid metabolic process (GO:0006644)	336	24	11.91	+	2.01	0.00188	0.0427
response to wounding (GO:0009611)	351	25	12.45	+	2.01	0.0015	0.0351
response to external stimulus (GO:0009605)	2488	177	88.22	+	2.01	1.14e-18	7.84e-16
positive regulation of cell motility (GO:2000147)	605	43	21.45	+	2	3.89e-05	0.00158
negative regulation of cellular component organization (GO:0051129)	718	51	25.46	+	2	6.94e-06	0.000354
peptide biosynthetic process (GO:0043043)	381	27	13.51	+	2	0.0013	0.0315
regulation of vesicle-mediated transport (GO:0060627)	621	44	22.02	+	2	3.16e-05	0.00133
response to organic substance (GO:0010033)	2641	187	93.65	+	2	1.41e-19	1.39e-16
immune system process (GO:0002376)	2589	183	91.8	+	1.99	5.31e-19	3.99e-16
regulation of protein metabolic process (GO:0051246)	2563	181	90.88	+	1.99	1.04e-18	7.47e-16
regulation of phosphate metabolic process (GO:0019220)	1424	100	50.49	+	1.98	3.17e-10	4.43e-08
regulation of phosphorus metabolic process (GO:0051174)	1425	100	50.53	+	1.98	3.24e-10	4.44e-08
regulation of phosphorylation (GO:0042325)	1270	89	45.03	+	1.98	4.77e-09	5.22e-07
positive regulation of organelle organization (GO:0010638)	528	37	18.72	+	1.98	0.000225	0.00729
positive regulation of phosphorus metabolic process (GO:0010562)	924	64	32.76	+	1.95	1.01e-06	6.77e-05
positive regulation of phosphate metabolic process (GO:0045937)	924	64	32.76	+	1.95	1.01e-06	6.74e-05
positive regulation of locomotion (GO:0040017)	622	43	22.06	+	1.95	7.74e-05	0.00288
positive regulation of phosphorylation (GO:0042327)	839	58	29.75	+	1.95	3.47e-06	0.000196
cell migration (GO:0016477)	945	65	33.51	+	1.94	1.26e-06	8.11e-05
peptide metabolic process (GO:0006518)	524	36	18.58	+	1.94	0.000342	0.0105
adaptive immune response (GO:0002250)	525	36	18.62	+	1.93	0.000348	0.0106
positive regulation of molecular function (GO:0044093)	1506	103	53.4	+	1.93	6.02e-10	7.77e-08
amide biosynthetic process (GO:0043604)	485	33	17.2	+	1.92	0.00081	0.0215
immune effector process (GO:0002252)	588	40	20.85	+	1.92	0.000196	0.00651
negative regulation of signal transduction (GO:0009968)	1268	86	44.96	+	1.91	3.01e-08	2.8e-06
immune response (GO:0006955)	1668	113	59.15	+	1.91	1.58e-10	2.51e-08
regulation of mitotic cell cycle (GO:0007346)	503	34	17.84	+	1.91	0.000654	0.0182
response to stress (GO:0006950)	3388	229	120.14	+	1.91	5.94e-22	1.34e-18
defense response to bacterium (GO:0042742)	535	36	18.97	+	1.9	0.000426	0.0125
chemotaxis (GO:0006935)	506	34	17.94	+	1.89	0.000689	0.0188
cellular nitrogen compound biosynthetic process (GO:0044271)	1355	91	48.05	+	1.89	2.14e-08	2.04e-06
positive regulation of cell population proliferation (GO:0008284)	1013	68	35.92	+	1.89	1.26e-06	8.13e-05
taxis (GO:0042330)	508	34	18.01	+	1.89	0.000715	0.0193
RNA metabolic process (GO:0016070)	1405	94	49.82	+	1.89	1.07e-08	1.09e-06
lipid biosynthetic process (GO:0008610)	524	35	18.58	+	1.88	0.000582	0.0164
proteolysis involved in protein catabolic process (GO:0051603)	629	42	22.3	+	1.88	0.000206	0.00673
regulation of proteolysis (GO:0030162)	749	50	26.56	+	1.88	4.13e-05	0.00167
negative regulation of transport (GO:0051051)	510	34	18.08	+	1.88	0.000745	0.0201
response to endogenous stimulus (GO:0009719)	1156	77	40.99	+	1.88	4.34e-07	3.15e-05
protein catabolic process (GO:0030163)	751	50	26.63	+	1.88	4.3e-05	0.00173
negative regulation of catalytic activity (GO:0043086)	662	44	23.47	+	1.87	0.000133	0.00458
response to abiotic stimulus (GO:0009628)	983	65	34.86	+	1.86	4.71e-06	0.000256
negative regulation of developmental process (GO:0051093)	999	66	35.42	+	1.86	3.68e-06	0.000207
cellular macromolecule catabolic process (GO:0044265)	742	49	26.31	+	1.86	8.55e-05	0.00313
positive regulation of signal transduction (GO:0009967)	1577	104	55.92	+	1.86	3.28e-09	3.75e-07
gene expression (GO:0010467)	2412	159	85.53	+	1.86	8.16e-14	2.04e-11
macromolecule catabolic process (GO:0009057)	987	65	35	+	1.86	4.93e-06	0.000265
negative regulation of signaling (GO:0023057)	1401	92	49.68	+	1.85	3.71e-08	3.36e-06
RNA processing (GO:0006396)	792	52	28.08	+	1.85	4.36e-05	0.00175
positive regulation of response to stimulus (GO:0048584)	2409	158	85.42	+	1.85	1.27e-13	3.09e-11
nucleobase-containing compound biosynthetic process (GO:0034654)	793	52	28.12	+	1.85	4.45e-05	0.00178
positive regulation of macromolecule metabolic process (GO:0010604)	3479	228	123.36	+	1.85	3.09e-20	4.42e-17
cellular response to endogenous stimulus (GO:0071495)	931	61	33.01	+	1.85	9.99e-06	0.000474
cellular amide metabolic process (GO:0043603)	767	50	27.2	+	1.84	7.58e-05	0.00283
negative regulation of cell communication (GO:0010648)	1397	91	49.54	+	1.84	7.87e-08	6.71e-06
positive regulation of nitrogen compound metabolic process (GO:0051173)	3071	200	108.9	+	1.84	3.59e-17	1.57e-14
actin cytoskeleton organization (GO:0030036)	538	35	19.08	+	1.83	0.000997	0.0258
regulation of molecular function (GO:0065009)	2583	168	91.59	+	1.83	3.32e-14	9.17e-12
regulation of growth (GO:0040008)	714	46	25.32	+	1.82	0.000221	0.00717
positive regulation of metabolic process (GO:0009893)	3825	246	135.63	+	1.81	5.07e-21	9.99e-18
peptidyl-amino acid modification (GO:0018193)	779	50	27.62	+	1.81	0.000125	0.00433
regulation of anatomical structure size (GO:0090066)	561	36	19.89	+	1.81	0.00123	0.0304
modification-dependent macromolecule catabolic process (GO:0043632)	561	36	19.89	+	1.81	0.00123	0.0303
cell population proliferation (GO:0008283)	858	55	30.42	+	1.81	5.44e-05	0.00213
positive regulation of transcription by RNA polymerase II (GO:0045944)	1249	80	44.29	+	1.81	8.01e-07	5.44e-05
regulation of signal transduction (GO:0009966)	2924	187	103.68	+	1.8	2.99e-15	9.63e-13
locomotion (GO:0040011)	532	34	18.86	+	1.8	0.00147	0.0347
organonitrogen compound catabolic process (GO:1901565)	1052	67	37.3	+	1.8	9.51e-06	0.000454
positive regulation of cellular metabolic process (GO:0031325)	3078	196	109.14	+	1.8	8.61e-16	2.95e-13
heterocycle biosynthetic process (GO:0018130)	864	55	30.64	+	1.8	5.95e-05	0.00228
modification-dependent protein catabolic process (GO:0019941)	550	35	19.5	+	1.79	0.00165	0.0386
regulation of multicellular organismal process (GO:0051239)	2989	190	105.99	+	1.79	3.37e-15	1.06e-12
regulation of response to stimulus (GO:0048583)	4140	263	146.8	+	1.79	5.32e-22	1.4e-18
ubiquitin-dependent protein catabolic process (GO:0006511)	539	34	19.11	+	1.78	0.00222	0.0493
organic cyclic compound biosynthetic process (GO:1901362)	999	63	35.42	+	1.78	2.79e-05	0.00118
negative regulation of cell differentiation (GO:0045596)	714	45	25.32	+	1.78	0.000347	0.0107
response to chemical (GO:0042221)	3602	227	127.72	+	1.78	3.85e-18	2.09e-15
aromatic compound biosynthetic process (GO:0019438)	876	55	31.06	+	1.77	9.5e-05	0.00346
positive regulation of multicellular organismal process (GO:0051240)	1699	106	60.25	+	1.76	3.64e-08	3.31e-06
negative regulation of metabolic process (GO:0009892)	2982	186	105.74	+	1.76	4.03e-14	1.09e-11
negative regulation of macromolecule metabolic process (GO:0010605)	2746	171	97.37	+	1.76	7.78e-13	1.55e-10
cellular response to stress (GO:0033554)	1510	94	53.54	+	1.76	3.31e-07	2.46e-05
negative regulation of cellular metabolic process (GO:0031324)	2205	137	78.19	+	1.75	3.01e-10	4.28e-08
regulation of cellular component biogenesis (GO:0044087)	983	61	34.86	+	1.75	5.23e-05	0.00206
regulation of multicellular organismal development (GO:2000026)	1545	95	54.78	+	1.73	4.44e-07	3.21e-05
negative regulation of nitrogen compound metabolic process (GO:0051172)	2365	145	83.86	+	1.73	2.22e-10	3.44e-08
positive regulation of biosynthetic process (GO:0009891)	2002	122	70.99	+	1.72	1.27e-08	1.27e-06
negative regulation of RNA metabolic process (GO:0051253)	1366	83	48.44	+	1.71	4.37e-06	0.000242
negative regulation of cellular process (GO:0048523)	4808	292	170.49	+	1.71	4.81e-22	1.52e-18
positive regulation of cell communication (GO:0010647)	1784	108	63.26	+	1.71	1.43e-07	1.15e-05
positive regulation of RNA metabolic process (GO:0051254)	1754	106	62.2	+	1.7	1.72e-07	1.36e-05
phosphate-containing compound metabolic process (GO:0006796)	1772	107	62.83	+	1.7	1.89e-07	1.47e-05
positive regulation of signaling (GO:0023056)	1791	108	63.51	+	1.7	1.53e-07	1.22e-05
phosphorus metabolic process (GO:0006793)	1794	108	63.61	+	1.7	1.59e-07	1.26e-05
positive regulation of nucleobase-containing compound metabolic process (GO:0045935)	1963	118	69.61	+	1.7	4.19e-08	3.78e-06
cell surface receptor signaling pathway (GO:0007166)	2050	123	72.69	+	1.69	2.59e-08	2.43e-06
negative regulation of biological process (GO:0048519)	5444	326	193.04	+	1.69	2.21e-24	1.16e-20
organic substance catabolic process (GO:1901575)	1604	96	56.88	+	1.69	1.42e-06	9e-05
protein phosphorylation (GO:0006468)	737	44	26.13	+	1.68	0.00126	0.0309
cell motility (GO:0048870)	1109	66	39.32	+	1.68	9.51e-05	0.00345
negative regulation of transcription by RNA polymerase II (GO:0000122)	958	57	33.97	+	1.68	0.000265	0.00845
negative regulation of nucleobase-containing compound metabolic process (GO:0045934)	1496	89	53.05	+	1.68	3.9e-06	0.000219
positive regulation of cellular biosynthetic process (GO:0031328)	1951	116	69.18	+	1.68	1.11e-07	9.03e-06
regulation of signaling (GO:0023051)	3356	199	119	+	1.67	4.29e-13	9.26e-11
regulation of cell communication (GO:0010646)	3348	198	118.72	+	1.67	6e-13	1.23e-10
negative regulation of cellular biosynthetic process (GO:0031327)	1523	90	54	+	1.67	4.65e-06	0.000254
regulation of catabolic process (GO:0009894)	935	55	33.15	+	1.66	0.000449	0.0131
positive regulation of transport (GO:0051050)	1076	63	38.15	+	1.65	0.00021	0.00687
regulation of cell differentiation (GO:0045595)	1677	98	59.47	+	1.65	2.36e-06	0.000138
macromolecule biosynthetic process (GO:0009059)	1272	74	45.1	+	1.64	5.38e-05	0.00211
negative regulation of macromolecule biosynthetic process (GO:0010558)	1462	85	51.84	+	1.64	1.68e-05	0.00076
cellular biosynthetic process (GO:0044249)	2150	125	76.24	+	1.64	1e-07	8.29e-06
organophosphate metabolic process (GO:0019637)	860	50	30.5	+	1.64	0.00105	0.0267
negative regulation of biosynthetic process (GO:0009890)	1566	91	55.53	+	1.64	8.53e-06	0.000417
positive regulation of macromolecule biosynthetic process (GO:0010557)	1835	106	65.07	+	1.63	1.61e-06	9.89e-05
positive regulation of nucleic acid-templated transcription (GO:1903508)	1612	93	57.16	+	1.63	8.14e-06	0.000402
positive regulation of DNA-templated transcription (GO:0045893)	1612	93	57.16	+	1.63	8.14e-06	0.000401
organic substance biosynthetic process (GO:1901576)	2240	129	79.43	+	1.62	8.95e-08	7.51e-06
negative regulation of DNA-templated transcription (GO:0045892)	1251	72	44.36	+	1.62	0.000121	0.00423
positive regulation of cell differentiation (GO:0045597)	991	57	35.14	+	1.62	0.000637	0.0178
positive regulation of RNA biosynthetic process (GO:1902680)	1618	93	57.37	+	1.62	8.59e-06	0.000419
phosphorylation (GO:0016310)	923	53	32.73	+	1.62	0.00111	0.0279
positive regulation of biological process (GO:0048518)	6514	374	230.98	+	1.62	6.44e-26	1.01e-21
regulation of cellular component organization (GO:0051128)	2474	142	87.73	+	1.62	2.36e-08	2.23e-06
negative regulation of nucleic acid-templated transcription (GO:1903507)	1255	72	44.5	+	1.62	0.000124	0.00432
negative regulation of RNA biosynthetic process (GO:1902679)	1256	72	44.54	+	1.62	0.000125	0.00433
biosynthetic process (GO:0009058)	2313	132	82.02	+	1.61	9.85e-08	8.17e-06
cellular catabolic process (GO:0044248)	1530	87	54.25	+	1.6	2.57e-05	0.0011
catabolic process (GO:0009056)	1885	107	66.84	+	1.6	2.96e-06	0.00017
cellular nitrogen compound metabolic process (GO:0034641)	3235	183	114.71	+	1.6	2.6e-10	3.9e-08
nucleic acid metabolic process (GO:0090304)	1999	113	70.88	+	1.59	1.59e-06	9.86e-05
regulation of gene expression (GO:0010468)	4744	268	168.22	+	1.59	9.61e-16	3.22e-13
regulation of cell cycle (GO:0051726)	1067	60	37.84	+	1.59	0.000728	0.0196
positive regulation of cellular process (GO:0048522)	5869	330	208.11	+	1.59	2.88e-20	4.55e-17
regulation of transport (GO:0051049)	1940	109	68.79	+	1.58	3.96e-06	0.000221
regulation of developmental process (GO:0050793)	2652	149	94.04	+	1.58	3.24e-08	2.97e-06
regulation of metabolic process (GO:0019222)	6619	368	234.71	+	1.57	9.18e-23	3.62e-19
regulation of macromolecule metabolic process (GO:0060255)	6101	339	216.34	+	1.57	3.74e-20	4.92e-17
regulation of nitrogen compound metabolic process (GO:0051171)	5528	307	196.02	+	1.57	1.23e-17	6.06e-15
nucleobase-containing compound metabolic process (GO:0006139)	2510	138	89	+	1.55	3.72e-07	2.74e-05
regulation of cellular metabolic process (GO:0031323)	5458	300	193.54	+	1.55	1.67e-16	6.27e-14
macromolecule localization (GO:0033036)	2329	128	82.58	+	1.55	1.28e-06	8.18e-05
regulation of primary metabolic process (GO:0080090)	5714	314	202.61	+	1.55	1.88e-17	8.73e-15
protein metabolic process (GO:0019538)	3741	205	132.65	+	1.55	2.18e-10	3.4e-08
protein-containing complex assembly (GO:0065003)	1115	61	39.54	+	1.54	0.00126	0.0309
intracellular transport (GO:0046907)	1303	71	46.2	+	1.54	0.000541	0.0154
macromolecule metabolic process (GO:0043170)	5824	317	206.52	+	1.53	4.25e-17	1.76e-14
cellular metabolic process (GO:0044237)	6217	338	220.45	+	1.53	1.29e-18	8.45e-16
positive regulation of cellular component organization (GO:0051130)	1180	64	41.84	+	1.53	0.00126	0.031
heterocycle metabolic process (GO:0046483)	2655	144	94.14	+	1.53	5.11e-07	3.64e-05
nitrogen compound metabolic process (GO:0006807)	6312	341	223.82	+	1.52	2.51e-18	1.52e-15
organonitrogen compound metabolic process (GO:1901564)	4762	257	168.86	+	1.52	1.03e-12	2.03e-10
protein-containing complex organization (GO:0043933)	1256	67	44.54	+	1.5	0.00135	0.0323
protein modification process (GO:0036211)	2421	129	85.85	+	1.5	5.92e-06	0.000308
regulation of cellular biosynthetic process (GO:0031326)	3909	208	138.61	+	1.5	1.5e-09	1.82e-07
cellular aromatic compound metabolic process (GO:0006725)	2729	145	96.77	+	1.5	1.24e-06	8.01e-05
regulation of localization (GO:0032879)	2297	122	81.45	+	1.5	1.11e-05	0.00052
regulation of biosynthetic process (GO:0009889)	3993	212	141.59	+	1.5	1.14e-09	1.4e-07
regulation of nucleobase-containing compound metabolic process (GO:0019219)	3887	206	137.83	+	1.49	2.52e-09	2.94e-07
macromolecule modification (GO:0043412)	2605	138	92.37	+	1.49	3.04e-06	0.000173
primary metabolic process (GO:0044238)	6871	362	243.64	+	1.49	3.96e-18	2.08e-15
cellular macromolecule metabolic process (GO:0044260)	2348	123	83.26	+	1.48	2.26e-05	0.000989
animal organ development (GO:0048513)	3306	173	117.23	+	1.48	2.11e-07	1.63e-05
regulation of RNA metabolic process (GO:0051252)	3576	187	126.8	+	1.47	5.85e-08	5.07e-06
organic cyclic compound metabolic process (GO:1901360)	2966	155	105.17	+	1.47	1.28e-06	8.16e-05
organic substance metabolic process (GO:0071704)	7593	396	269.24	+	1.47	7.08e-20	7.97e-17
regulation of macromolecule biosynthetic process (GO:0010556)	3726	194	132.12	+	1.47	4.22e-08	3.78e-06
cellular localization (GO:0051641)	2697	140	95.63	+	1.46	7.18e-06	0.000363
regulation of DNA-templated transcription (GO:0006355)	3261	169	115.63	+	1.46	5.4e-07	3.8e-05
regulation of nucleic acid-templated transcription (GO:1903506)	3265	169	115.77	+	1.46	7e-07	4.82e-05
regulation of RNA biosynthetic process (GO:2001141)	3273	169	116.06	+	1.46	7.22e-07	4.95e-05
establishment of localization in cell (GO:0051649)	1765	91	62.59	+	1.45	0.00051	0.0146
metabolic process (GO:0008152)	7979	409	282.93	+	1.45	1.83e-19	1.7e-16
regulation of transcription by RNA polymerase II (GO:0006357)	2484	126	88.08	+	1.43	5.97e-05	0.00229
protein localization (GO:0008104)	1931	96	68.47	+	1.4	0.00107	0.0273
cellular macromolecule localization (GO:0070727)	1935	96	68.61	+	1.4	0.00134	0.0323
organic substance transport (GO:0071702)	1877	93	66.56	+	1.4	0.00146	0.0345
tissue development (GO:0009888)	1785	88	63.29	+	1.39	0.00225	0.05
cellular component biogenesis (GO:0044085)	2437	120	86.41	+	1.39	0.000333	0.0103
cellular response to stimulus (GO:0051716)	6908	334	244.95	+	1.36	5.27e-11	8.84e-09
system development (GO:0048731)	3813	182	135.21	+	1.35	2.94e-05	0.00124
response to stimulus (GO:0050896)	8804	417	312.18	+	1.34	1.13e-13	2.78e-11
cellular component organization or biogenesis (GO:0071840)	5606	265	198.79	+	1.33	2.22e-07	1.7e-05
signal transduction (GO:0007165)	5162	242	183.04	+	1.32	2.31e-06	0.000135
cellular component organization (GO:0016043)	5412	253	191.91	+	1.32	1.45e-06	9.11e-05
regulation of biological quality (GO:0065008)	3833	179	135.92	+	1.32	0.000125	0.00434
multicellular organism development (GO:0007275)	4559	212	161.66	+	1.31	2.46e-05	0.00106
organelle organization (GO:0006996)	2886	134	102.34	+	1.31	0.00149	0.0351
regulation of biological process (GO:0050789)	12315	563	436.68	+	1.29	5.59e-20	6.77e-17
signaling (GO:0023052)	5487	250	194.57	+	1.28	1.22e-05	0.000563
cell differentiation (GO:0030154)	3675	167	130.31	+	1.28	0.000778	0.0208
regulation of cellular process (GO:0050794)	11607	527	411.58	+	1.28	1.85e-16	6.77e-14
developmental process (GO:0032502)	5724	259	202.97	+	1.28	1.32e-05	0.000607
cell communication (GO:0007154)	5597	253	198.47	+	1.27	2.02e-05	0.000898
cellular developmental process (GO:0048869)	3702	167	131.27	+	1.27	0.00113	0.0285
biological regulation (GO:0065007)	12948	579	459.13	+	1.26	1.54e-18	9.69e-16
anatomical structure development (GO:0048856)	5341	237	189.39	+	1.25	0.000135	0.00461
localization (GO:0051179)	4500	199	159.57	+	1.25	0.000848	0.0224
cellular process (GO:0009987)	15352	659	544.37	+	1.21	9.66e-21	1.69e-17
biological_process (GO:0008150)	20785	767	737.02	+	1.04	1.13e-07	9.16e-06
system process (GO:0003008)	2723	60	96.56	-	0.62	4.58e-05	0.00183
G protein-coupled receptor signaling pathway (GO:0007186)	1835	36	65.07	-	0.55	8.43e-05	0.0031
nervous system process (GO:0050877)	2176	42	77.16	-	0.54	8.9e-06	0.00043
sensory perception (GO:0007600)	1662	19	58.93	-	0.32	1.34e-09	1.64e-07
Unclassified (UNCLASSIFIED)	1212	13	42.98	-	0.3	1.13e-07	9.11e-06
phagocytosis, recognition (GO:0006910)	203	0	7.2	-	< 0.01	0.00147	0.0347
sensory perception of smell (GO:0007608)	1133	0	40.18	-	< 0.01	4.83e-18	2.46e-15
sensory perception of chemical stimulus (GO:0007606)	1235	0	43.79	-	< 0.01	1.14e-19	1.2e-16

## Sheet: Supplementary Table 3
Supplementary Table 2. Differential Pathway Activation WT Macrophage Clusters 2 and 6
Analysis Type:	PANTHER Overrepresentation Test (Released 20221013)
Annotation Version and Release Date:	GO Ontology database DOI: 10.5281/zenodo.6799722 Released 2022-07-01
Analyzed List:	upload_1 (Mus musculus)
Reference List:	Mus musculus (all genes in database)
Test Type:	FISHER
Correction:	FDR
GO biological process complete	Mus musculus - REFLIST (21997)	upload_1 (406)	upload_1 (expected)	upload_1 (over/under)	upload_1 (fold Enrichment)	upload_1 (raw P-value)	upload_1 (FDR)
elastin catabolic process (GO:0060309)	3	3	0.06	+	54.18	0.000113	0.00566
lipid transport across blood-brain barrier (GO:1990379)	5	3	0.09	+	32.51	0.000309	0.0126
hematopoietic stem cell migration to bone marrow (GO:0097241)	5	3	0.09	+	32.51	0.000309	0.0125
elastin metabolic process (GO:0051541)	6	3	0.11	+	27.09	0.000458	0.0174
negative regulation of phospholipid biosynthetic process (GO:0071072)	6	3	0.11	+	27.09	0.000458	0.0174
negative regulation of phospholipid metabolic process (GO:1903726)	7	3	0.13	+	23.22	0.000645	0.023
wound healing involved in inflammatory response (GO:0002246)	10	4	0.18	+	21.67	9.21e-05	0.00487
synapse pruning (GO:0098883)	10	4	0.18	+	21.67	9.21e-05	0.00486
inflammatory response to wounding (GO:0090594)	13	5	0.24	+	20.84	1.35e-05	0.00109
positive regulation of glomerular mesangial cell proliferation (GO:0072126)	8	3	0.15	+	20.32	0.000875	0.0293
iron import into cell (GO:0033212)	8	3	0.15	+	20.32	0.000875	0.0292
negative regulation of vascular endothelial cell proliferation (GO:1905563)	8	3	0.15	+	20.32	0.000875	0.0292
regulation of modification of postsynaptic actin cytoskeleton (GO:1905274)	8	3	0.15	+	20.32	0.000875	0.0291
cellular response to oxidised low-density lipoprotein particle stimulus (GO:0140052)	11	4	0.2	+	19.7	0.000124	0.0061
negative regulation of glial cell apoptotic process (GO:0034351)	11	4	0.2	+	19.7	0.000124	0.00608
cellular response to iron ion (GO:0071281)	12	4	0.22	+	18.06	0.000163	0.00759
hematopoietic stem cell migration (GO:0035701)	9	3	0.17	+	18.06	0.00115	0.0367
cell junction disassembly (GO:0150146)	12	4	0.22	+	18.06	0.000163	0.00757
negative regulation of neuroinflammatory response (GO:0150079)	15	5	0.28	+	18.06	2.36e-05	0.00171
regulation of complement-dependent cytotoxicity (GO:1903659)	9	3	0.17	+	18.06	0.00115	0.0366
regulation of glial cell apoptotic process (GO:0034350)	15	5	0.28	+	18.06	2.36e-05	0.0017
positive regulation of cell proliferation involved in kidney development (GO:1901724)	10	3	0.18	+	16.25	0.00148	0.0442
cellular response to lipoteichoic acid (GO:0071223)	10	3	0.18	+	16.25	0.00148	0.0441
N-acetylneuraminate metabolic process (GO:0006054)	10	3	0.18	+	16.25	0.00148	0.044
response to lipoteichoic acid (GO:0070391)	10	3	0.18	+	16.25	0.00148	0.0439
bone mineralization involved in bone maturation (GO:0035630)	10	3	0.18	+	16.25	0.00148	0.0438
actin crosslink formation (GO:0051764)	14	4	0.26	+	15.48	0.000266	0.0112
regulation of sequestering of triglyceride (GO:0010889)	15	4	0.28	+	14.45	0.000332	0.0134
iron ion transmembrane transport (GO:0034755)	15	4	0.28	+	14.45	0.000332	0.0134
cellular response to lipoprotein particle stimulus (GO:0071402)	35	9	0.65	+	13.93	7.81e-08	1.71e-05
response to lipoprotein particle (GO:0055094)	32	8	0.59	+	13.54	5.03e-07	7.48e-05
cellular response to low-density lipoprotein particle stimulus (GO:0071404)	22	5	0.41	+	12.31	0.000111	0.00562
regulation of cholesterol storage (GO:0010885)	22	5	0.41	+	12.31	0.000111	0.0056
positive regulation of cholesterol efflux (GO:0010875)	32	7	0.59	+	11.85	5.69e-06	0.000571
epithelial cell differentiation involved in kidney development (GO:0035850)	28	6	0.52	+	11.61	2.99e-05	0.00204
glomerular epithelium development (GO:0072010)	19	4	0.35	+	11.41	0.000716	0.0249
negative regulation of platelet activation (GO:0010544)	19	4	0.35	+	11.41	0.000716	0.0248
lymphocyte chemotaxis (GO:0048247)	43	9	0.79	+	11.34	3.57e-07	5.73e-05
response to fluid shear stress (GO:0034405)	24	5	0.44	+	11.29	0.000158	0.00742
modulation by host of viral process (GO:0044788)	30	6	0.55	+	10.84	4.2e-05	0.00265
positive regulation of bone resorption (GO:0045780)	26	5	0.48	+	10.42	0.00022	0.00968
positive regulation of protein autophosphorylation (GO:0031954)	26	5	0.48	+	10.42	0.00022	0.00965
phosphatidylserine metabolic process (GO:0006658)	21	4	0.39	+	10.32	0.000994	0.0325
regulation of phagocytosis, engulfment (GO:0060099)	21	4	0.39	+	10.32	0.000994	0.0324
regulation of phospholipid biosynthetic process (GO:0071071)	21	4	0.39	+	10.32	0.000994	0.0323
response to iron ion (GO:0010039)	22	4	0.41	+	9.85	0.00116	0.0367
negative regulation of release of cytochrome c from mitochondria (GO:0090201)	22	4	0.41	+	9.85	0.00116	0.0366
regulation of membrane invagination (GO:1905153)	22	4	0.41	+	9.85	0.00116	0.0365
regulation of macrophage derived foam cell differentiation (GO:0010743)	22	4	0.41	+	9.85	0.00116	0.0364
glycoprotein catabolic process (GO:0006516)	28	5	0.52	+	9.67	0.000298	0.0122
regulation of endothelial cell chemotaxis (GO:2001026)	23	4	0.42	+	9.42	0.00134	0.041
regulation of lymphocyte chemotaxis (GO:1901623)	23	4	0.42	+	9.42	0.00134	0.0409
regulation of membrane protein ectodomain proteolysis (GO:0051043)	23	4	0.42	+	9.42	0.00134	0.0408
response to platelet-derived growth factor (GO:0036119)	23	4	0.42	+	9.42	0.00134	0.0407
glomerulus development (GO:0032835)	52	9	0.96	+	9.38	1.46e-06	0.000179
chemokine-mediated signaling pathway (GO:0070098)	58	10	1.07	+	9.34	3.9e-07	6.21e-05
monocyte chemotaxis (GO:0002548)	35	6	0.65	+	9.29	8.98e-05	0.0048
negative regulation of cytokine production involved in immune response (GO:0002719)	35	6	0.65	+	9.29	8.98e-05	0.00478
vacuolar acidification (GO:0007035)	24	4	0.44	+	9.03	0.00154	0.0454
regulation of vascular endothelial cell proliferation (GO:1905562)	30	5	0.55	+	9.03	0.000396	0.0156
macrophage migration (GO:1905517)	24	4	0.44	+	9.03	0.00154	0.0453
apoptotic cell clearance (GO:0043277)	42	7	0.78	+	9.03	2.72e-05	0.0019
regulation of neuroinflammatory response (GO:0150077)	30	5	0.55	+	9.03	0.000396	0.0156
regulation of cholesterol efflux (GO:0010874)	43	7	0.79	+	8.82	3.11e-05	0.00208
fat-soluble vitamin metabolic process (GO:0006775)	31	5	0.57	+	8.74	0.000453	0.0174
regulation of insulin-like growth factor receptor signaling pathway (GO:0043567)	25	4	0.46	+	8.67	0.00176	0.0501
chloride ion homeostasis (GO:0055064)	25	4	0.46	+	8.67	0.00176	0.05
positive regulation of lipid storage (GO:0010884)	25	4	0.46	+	8.67	0.00176	0.0499
plasma lipoprotein particle remodeling (GO:0034369)	25	4	0.46	+	8.67	0.00176	0.0498
protein-lipid complex remodeling (GO:0034368)	25	4	0.46	+	8.67	0.00176	0.0497
regulation of macrophage activation (GO:0043030)	57	9	1.05	+	8.55	2.87e-06	0.000332
lymphocyte migration (GO:0072676)	70	11	1.29	+	8.51	2.35e-07	3.99e-05
leukocyte activation involved in inflammatory response (GO:0002269)	32	5	0.59	+	8.47	0.000516	0.0194
regulation of bone resorption (GO:0045124)	52	8	0.96	+	8.34	1.22e-05	0.00102
response to amyloid-beta (GO:1904645)	39	6	0.72	+	8.34	0.000153	0.00724
cell differentiation involved in kidney development (GO:0061005)	39	6	0.72	+	8.34	0.000153	0.00722
positive regulation of cholesterol transport (GO:0032376)	46	7	0.85	+	8.24	4.58e-05	0.00282
positive regulation of sterol transport (GO:0032373)	46	7	0.85	+	8.24	4.58e-05	0.00281
collagen catabolic process (GO:0030574)	46	7	0.85	+	8.24	4.58e-05	0.0028
negative regulation of vascular associated smooth muscle cell proliferation (GO:1904706)	33	5	0.61	+	8.21	0.000585	0.0212
cellular response to amyloid-beta (GO:1904646)	33	5	0.61	+	8.21	0.000585	0.0212
regulation of lipid storage (GO:0010883)	54	8	1	+	8.03	1.56e-05	0.00123
negative regulation of mitochondrion organization (GO:0010823)	54	8	1	+	8.03	1.56e-05	0.00122
cellular response to chemokine (GO:1990869)	68	10	1.26	+	7.97	1.44e-06	0.00018
response to chemokine (GO:1990868)	68	10	1.26	+	7.97	1.44e-06	0.000178
negative regulation of production of molecular mediator of immune response (GO:0002701)	48	7	0.89	+	7.9	5.85e-05	0.00344
mononuclear cell migration (GO:0071674)	97	14	1.79	+	7.82	1.41e-08	3.96e-06
protein-lipid complex subunit organization (GO:0071825)	42	6	0.78	+	7.74	0.00022	0.00964
iron ion transport (GO:0006826)	50	7	0.92	+	7.59	7.38e-05	0.00417
walking behavior (GO:0090659)	50	7	0.92	+	7.59	7.38e-05	0.00416
macrophage cytokine production (GO:0010934)	36	5	0.66	+	7.52	0.000836	0.0281
regulation of protein autophosphorylation (GO:0031952)	45	6	0.83	+	7.22	0.000309	0.0126
actin filament bundle assembly (GO:0051017)	60	8	1.11	+	7.22	3.11e-05	0.00209
plasma lipoprotein particle organization (GO:0071827)	38	5	0.7	+	7.13	0.00104	0.0336
negative regulation of interleukin-1 production (GO:0032692)	38	5	0.7	+	7.13	0.00104	0.0335
neutrophil chemotaxis (GO:0030593)	76	10	1.4	+	7.13	3.55e-06	0.000392
collagen metabolic process (GO:0032963)	69	9	1.27	+	7.07	1.17e-05	0.000989
negative regulation of interleukin-6 production (GO:0032715)	54	7	1	+	7.02	0.000115	0.00569
regulation of bone remodeling (GO:0046850)	62	8	1.14	+	6.99	3.84e-05	0.00245
negative regulation of tumor necrosis factor production (GO:0032720)	70	9	1.29	+	6.97	1.3e-05	0.00106
positive regulation of B cell proliferation (GO:0030890)	47	6	0.87	+	6.92	0.000382	0.0151
adult walking behavior (GO:0007628)	47	6	0.87	+	6.92	0.000382	0.0151
actin filament bundle organization (GO:0061572)	63	8	1.16	+	6.88	4.26e-05	0.00268
negative regulation of tumor necrosis factor superfamily cytokine production (GO:1903556)	71	9	1.31	+	6.87	1.44e-05	0.00116
positive regulation of lymphocyte migration (GO:2000403)	40	5	0.74	+	6.77	0.00128	0.0395
regulation of vascular associated smooth muscle cell proliferation (GO:1904705)	72	9	1.33	+	6.77	1.59e-05	0.00124
regulation of lymphocyte migration (GO:2000401)	65	8	1.2	+	6.67	5.22e-05	0.00313
regulation of platelet activation (GO:0010543)	49	6	0.9	+	6.63	0.000468	0.0177
leukocyte chemotaxis (GO:0030595)	139	17	2.57	+	6.63	3.86e-09	1.32e-06
platelet-derived growth factor receptor signaling pathway (GO:0048008)	41	5	0.76	+	6.61	0.00142	0.0427
positive regulation of cardiac muscle hypertrophy (GO:0010613)	41	5	0.76	+	6.61	0.00142	0.0426
long-chain fatty acid transport (GO:0015909)	50	6	0.92	+	6.5	0.000516	0.0194
positive regulation of pathway-restricted SMAD protein phosphorylation (GO:0010862)	50	6	0.92	+	6.5	0.000516	0.0193
neutrophil migration (GO:1990266)	92	11	1.7	+	6.48	2.71e-06	0.000317
cellular iron ion homeostasis (GO:0006879)	67	8	1.24	+	6.47	6.35e-05	0.00367
regulation of tissue remodeling (GO:0034103)	84	10	1.55	+	6.45	7.98e-06	0.00074
granulocyte chemotaxis (GO:0071621)	84	10	1.55	+	6.45	7.98e-06	0.000736
regulation of mesenchymal cell proliferation (GO:0010464)	42	5	0.78	+	6.45	0.00157	0.0456
positive regulation of muscle hypertrophy (GO:0014742)	42	5	0.78	+	6.45	0.00157	0.0455
myeloid leukocyte cytokine production (GO:0061082)	42	5	0.78	+	6.45	0.00157	0.0454
regulation of plasma lipoprotein particle levels (GO:0097006)	51	6	0.94	+	6.37	0.000568	0.0208
regulation of sensory perception of pain (GO:0051930)	60	7	1.11	+	6.32	0.000208	0.00926
bone mineralization (GO:0030282)	60	7	1.11	+	6.32	0.000208	0.00924
response to dietary excess (GO:0002021)	43	5	0.79	+	6.3	0.00172	0.0492
aging (GO:0007568)	78	9	1.44	+	6.25	2.84e-05	0.00197
regulation of sensory perception (GO:0051931)	61	7	1.13	+	6.22	0.000228	0.00989
positive regulation of lipid localization (GO:1905954)	124	14	2.29	+	6.12	2.26e-07	3.92e-05
carbohydrate derivative transport (GO:1901264)	63	7	1.16	+	6.02	0.000274	0.0114
regulation of B cell proliferation (GO:0030888)	73	8	1.35	+	5.94	0.00011	0.00562
regulation of cardiac muscle hypertrophy (GO:0010611)	75	8	1.38	+	5.78	0.000131	0.00633
granulocyte migration (GO:0097530)	104	11	1.92	+	5.73	7.97e-06	0.000743
receptor-mediated endocytosis (GO:0006898)	172	18	3.17	+	5.67	1.26e-08	3.67e-06
negative regulation of leukocyte mediated immunity (GO:0002704)	77	8	1.42	+	5.63	0.000155	0.00728
regulation of interleukin-1 beta production (GO:0032651)	97	10	1.79	+	5.59	2.52e-05	0.0018
cholesterol transport (GO:0030301)	68	7	1.26	+	5.58	0.000419	0.0162
regulation of muscle hypertrophy (GO:0014743)	78	8	1.44	+	5.56	0.000168	0.0077
osteoclast differentiation (GO:0030316)	59	6	1.09	+	5.51	0.00114	0.0367
leukocyte migration (GO:0050900)	240	24	4.43	+	5.42	1.08e-10	8.98e-08
iron ion homeostasis (GO:0055072)	90	9	1.66	+	5.42	7.93e-05	0.00436
response to nutrient (GO:0007584)	60	6	1.11	+	5.42	0.00124	0.0383
positive regulation of lipid transport (GO:0032370)	101	10	1.86	+	5.36	3.46e-05	0.00227
positive regulation of mononuclear cell migration (GO:0071677)	71	7	1.31	+	5.34	0.000533	0.0199
regulation of cholesterol transport (GO:0032374)	71	7	1.31	+	5.34	0.000533	0.0199
regulation of sterol transport (GO:0032371)	71	7	1.31	+	5.34	0.000533	0.0198
myeloid leukocyte migration (GO:0097529)	142	14	2.62	+	5.34	1.02e-06	0.000133
positive regulation of ossification (GO:0045778)	61	6	1.13	+	5.33	0.00134	0.0407
sterol transport (GO:0015918)	72	7	1.33	+	5.27	0.000576	0.021
positive regulation of ERK1 and ERK2 cascade (GO:0070374)	228	22	4.21	+	5.23	1.21e-09	5.8e-07
negative regulation of smooth muscle cell proliferation (GO:0048662)	73	7	1.35	+	5.2	0.000621	0.0223
positive regulation of interleukin-1 beta production (GO:0032731)	63	6	1.16	+	5.16	0.00156	0.0456
biomineral tissue development (GO:0031214)	105	10	1.94	+	5.16	4.7e-05	0.00285
cellular transition metal ion homeostasis (GO:0046916)	105	10	1.94	+	5.16	4.7e-05	0.00284
regulation of dendritic spine development (GO:0060998)	84	8	1.55	+	5.16	0.000268	0.0113
positive regulation of phosphatidylinositol 3-kinase signaling (GO:0014068)	74	7	1.37	+	5.13	0.00067	0.0236
regulation of pathway-restricted SMAD protein phosphorylation (GO:0060393)	64	6	1.18	+	5.08	0.00168	0.0485
cytokine production involved in immune response (GO:0002367)	64	6	1.18	+	5.08	0.00168	0.0484
modulation by host of symbiont process (GO:0051851)	64	6	1.18	+	5.08	0.00168	0.0483
positive regulation of dendritic spine development (GO:0060999)	64	6	1.18	+	5.08	0.00168	0.0482
cellular response to interleukin-1 (GO:0071347)	75	7	1.38	+	5.06	0.000721	0.0249
regulation of interleukin-1 production (GO:0032652)	118	11	2.18	+	5.05	2.38e-05	0.0017
regulation of smooth muscle cell proliferation (GO:0048660)	183	17	3.38	+	5.03	1.56e-07	2.94e-05
glial cell development (GO:0021782)	119	11	2.2	+	5.01	2.55e-05	0.00181
tissue remodeling (GO:0048771)	119	11	2.2	+	5.01	2.55e-05	0.00181
regulation of nitric oxide metabolic process (GO:0080164)	76	7	1.4	+	4.99	0.000775	0.0265
regulation of leukocyte apoptotic process (GO:2000106)	109	10	2.01	+	4.97	6.29e-05	0.00366
positive regulation of smooth muscle cell proliferation (GO:0048661)	109	10	2.01	+	4.97	6.29e-05	0.00365
regulation of mononuclear cell migration (GO:0071675)	121	11	2.23	+	4.93	2.94e-05	0.00202
regulation of bone mineralization (GO:0030500)	88	8	1.62	+	4.93	0.000359	0.0143
cell chemotaxis (GO:0060326)	211	19	3.89	+	4.88	4.6e-08	1.12e-05
regulation of smooth muscle cell migration (GO:0014910)	100	9	1.85	+	4.88	0.000167	0.00768
biomineralization (GO:0110148)	112	10	2.07	+	4.84	7.77e-05	0.00431
positive regulation of phagocytosis (GO:0050766)	90	8	1.66	+	4.82	0.000413	0.0161
regulation of cytokine production involved in immune response (GO:0002718)	124	11	2.29	+	4.81	3.63e-05	0.00235
positive regulation of endothelial cell proliferation (GO:0001938)	103	9	1.9	+	4.73	0.000205	0.00917
positive regulation of endocytosis (GO:0045807)	127	11	2.34	+	4.69	4.44e-05	0.00276
negative regulation of immune effector process (GO:0002698)	139	12	2.57	+	4.68	2.08e-05	0.00153
positive regulation of mononuclear cell proliferation (GO:0032946)	152	13	2.81	+	4.63	1.04e-05	0.000899
positive regulation of protein kinase B signaling (GO:0051897)	117	10	2.16	+	4.63	0.000109	0.00559
myotube differentiation (GO:0014902)	82	7	1.51	+	4.63	0.00117	0.0365
regulation of interleukin-6 production (GO:0032675)	166	14	3.06	+	4.57	5.53e-06	0.000559
regulation of biomineral tissue development (GO:0070167)	107	9	1.97	+	4.56	0.000267	0.0112
transition metal ion homeostasis (GO:0055076)	131	11	2.42	+	4.55	5.77e-05	0.00342
cholesterol homeostasis (GO:0042632)	96	8	1.77	+	4.51	0.000615	0.0221
cellular response to metal ion (GO:0071248)	169	14	3.12	+	4.49	6.7e-06	0.00064
negative regulation of inflammatory response (GO:0050728)	145	12	2.68	+	4.48	3.06e-05	0.00208
regulation of biomineralization (GO:0110149)	109	9	2.01	+	4.47	0.000303	0.0124
sterol homeostasis (GO:0055092)	97	8	1.79	+	4.47	0.000655	0.0231
cellular response to interferon-gamma (GO:0071346)	99	8	1.83	+	4.38	0.000743	0.0256
regulation of endothelial cell proliferation (GO:0001936)	174	14	3.21	+	4.36	9.13e-06	0.000813
secondary alcohol metabolic process (GO:1902652)	137	11	2.53	+	4.35	8.4e-05	0.00454
regulation of tumor necrosis factor superfamily cytokine production (GO:1903555)	188	15	3.47	+	4.32	4.83e-06	0.000507
regulation of muscle adaptation (GO:0043502)	101	8	1.86	+	4.29	0.000839	0.0282
positive regulation of protein secretion (GO:0050714)	165	13	3.05	+	4.27	2.33e-05	0.0017
response to interferon-gamma (GO:0034341)	127	10	2.34	+	4.27	0.000203	0.00913
myeloid leukocyte differentiation (GO:0002573)	142	11	2.62	+	4.2	0.000113	0.00566
positive regulation of leukocyte proliferation (GO:0070665)	168	13	3.1	+	4.19	2.78e-05	0.00193
organ growth (GO:0035265)	130	10	2.4	+	4.17	0.000243	0.0104
regulation of endocytosis (GO:0030100)	235	18	4.34	+	4.15	9.51e-07	0.000126
regulation of mitochondrion organization (GO:0010821)	144	11	2.66	+	4.14	0.000127	0.0062
regulation of tumor necrosis factor production (GO:0032680)	185	14	3.41	+	4.1	1.74e-05	0.00133
myelination (GO:0042552)	119	9	2.2	+	4.1	0.000552	0.0204
regulation of cell killing (GO:0031341)	146	11	2.69	+	4.08	0.000142	0.0068
regulation of lipid localization (GO:1905952)	186	14	3.43	+	4.08	1.84e-05	0.00139
bone morphogenesis (GO:0060349)	107	8	1.97	+	4.05	0.00119	0.037
regulation of endothelial cell migration (GO:0010594)	174	13	3.21	+	4.05	3.91e-05	0.00249
positive regulation of leukocyte migration (GO:0002687)	161	12	2.97	+	4.04	7.88e-05	0.00435
cellular response to lipopolysaccharide (GO:0071222)	215	16	3.97	+	4.03	5.38e-06	0.000547
regulation of production of molecular mediator of immune response (GO:0002700)	202	15	3.73	+	4.02	1.08e-05	0.000931
adult locomotory behavior (GO:0008344)	108	8	1.99	+	4.01	0.00126	0.0387
positive regulation of lymphocyte proliferation (GO:0050671)	149	11	2.75	+	4	0.000168	0.00768
ensheathment of neurons (GO:0007272)	122	9	2.25	+	4	0.000653	0.0232
regulation of phagocytosis (GO:0050764)	122	9	2.25	+	4	0.000653	0.0231
axon ensheathment (GO:0008366)	122	9	2.25	+	4	0.000653	0.0231
nephron development (GO:0072006)	136	10	2.51	+	3.98	0.00034	0.0136
positive regulation of MAPK cascade (GO:0043410)	525	38	9.69	+	3.92	3.8e-12	9.99e-09
regulation of leukocyte migration (GO:0002685)	235	17	4.34	+	3.92	3.91e-06	0.000428
cellular response to inorganic substance (GO:0071241)	194	14	3.58	+	3.91	2.85e-05	0.00196
regulation of ossification (GO:0030278)	139	10	2.57	+	3.9	0.0004	0.0156
negative regulation of cell activation (GO:0050866)	223	16	4.12	+	3.89	8.28e-06	0.000759
response to monosaccharide (GO:0034284)	112	8	2.07	+	3.87	0.00156	0.0457
cellular response to molecule of bacterial origin (GO:0071219)	225	16	4.15	+	3.85	9.19e-06	0.000814
positive regulation of hormone secretion (GO:0046887)	169	12	3.12	+	3.85	0.000121	0.00599
plasma membrane organization (GO:0007009)	141	10	2.6	+	3.84	0.000444	0.0171
glial cell differentiation (GO:0010001)	212	15	3.91	+	3.83	1.84e-05	0.00139
positive regulation of small molecule metabolic process (GO:0062013)	170	12	3.14	+	3.82	0.000128	0.00622
sphingolipid metabolic process (GO:0006665)	142	10	2.62	+	3.82	0.000468	0.0177
regulation of ERK1 and ERK2 cascade (GO:0070372)	327	23	6.04	+	3.81	1.25e-07	2.56e-05
regulation of cell shape (GO:0008360)	157	11	2.9	+	3.8	0.000257	0.011
import into cell (GO:0098657)	186	13	3.43	+	3.79	7.42e-05	0.00416
positive regulation of MAP kinase activity (GO:0043406)	129	9	2.38	+	3.78	0.000948	0.0311
lipid homeostasis (GO:0055088)	173	12	3.19	+	3.76	0.000149	0.00708
positive regulation of protein serine/threonine kinase activity (GO:0071902)	203	14	3.75	+	3.74	4.53e-05	0.0028
positive regulation of peptidyl-tyrosine phosphorylation (GO:0050731)	189	13	3.49	+	3.73	8.64e-05	0.00465
positive regulation of inflammatory response (GO:0050729)	146	10	2.69	+	3.71	0.000574	0.0209
bone development (GO:0060348)	235	16	4.34	+	3.69	1.53e-05	0.00121
negative regulation of cytokine production (GO:0001818)	295	20	5.44	+	3.67	1.42e-06	0.000181
negative regulation of neuron death (GO:1901215)	266	18	4.91	+	3.67	4.89e-06	0.000508
sterol metabolic process (GO:0016125)	133	9	2.45	+	3.67	0.00116	0.0364
cellular modified amino acid metabolic process (GO:0006575)	193	13	3.56	+	3.65	0.000105	0.00544
negative regulation of immune response (GO:0050777)	193	13	3.56	+	3.65	0.000105	0.00542
negative regulation of neuron apoptotic process (GO:0043524)	194	13	3.58	+	3.63	0.000111	0.00562
negative regulation of immune system process (GO:0002683)	464	31	8.56	+	3.62	2.44e-09	1.01e-06
epithelial cell proliferation (GO:0050673)	210	14	3.88	+	3.61	6.39e-05	0.00368
monovalent inorganic cation homeostasis (GO:0055067)	150	10	2.77	+	3.61	0.000699	0.0244
inflammatory response (GO:0006954)	512	34	9.45	+	3.6	4.62e-10	2.6e-07
regulation of mononuclear cell proliferation (GO:0032944)	257	17	4.74	+	3.58	1.18e-05	0.000992
lipid transport (GO:0006869)	318	21	5.87	+	3.58	1.15e-06	0.000148
positive regulation of secretion by cell (GO:1903532)	364	24	6.72	+	3.57	2.03e-07	3.56e-05
positive regulation of chemotaxis (GO:0050921)	152	10	2.81	+	3.56	0.00077	0.0264
carbohydrate derivative catabolic process (GO:1901136)	153	10	2.82	+	3.54	0.000807	0.0272
fat cell differentiation (GO:0045444)	138	9	2.55	+	3.53	0.00148	0.0437
membrane lipid metabolic process (GO:0006643)	184	12	3.4	+	3.53	0.000255	0.0109
regulation of epithelial cell migration (GO:0010632)	246	16	4.54	+	3.52	2.58e-05	0.00181
positive regulation of epithelial cell proliferation (GO:0050679)	231	15	4.26	+	3.52	4.68e-05	0.00285
lipid localization (GO:0010876)	355	23	6.55	+	3.51	4.88e-07	7.32e-05
kidney epithelium development (GO:0072073)	139	9	2.57	+	3.51	0.00155	0.0454
positive regulation of production of molecular mediator of immune response (GO:0002702)	139	9	2.57	+	3.51	0.00155	0.0453
regulation of leukocyte proliferation (GO:0070663)	279	18	5.15	+	3.5	9.06e-06	0.000812
response to metal ion (GO:0010038)	295	19	5.44	+	3.49	5.24e-06	0.000537
regulation of peptidyl-tyrosine phosphorylation (GO:0050730)	265	17	4.89	+	3.48	1.72e-05	0.00132
regulation of lipid transport (GO:0032368)	156	10	2.88	+	3.47	0.000928	0.0305
organic hydroxy compound transport (GO:0015850)	156	10	2.88	+	3.47	0.000928	0.0305
response to lipopolysaccharide (GO:0032496)	297	19	5.48	+	3.47	5.74e-06	0.000569
positive regulation of lipid metabolic process (GO:0045834)	188	12	3.47	+	3.46	0.000307	0.0125
cellular response to biotic stimulus (GO:0071216)	251	16	4.63	+	3.45	3.25e-05	0.00215
regulation of lipid biosynthetic process (GO:0046890)	204	13	3.77	+	3.45	0.000177	0.00805
regulation of protein kinase B signaling (GO:0051896)	173	11	3.19	+	3.44	0.000558	0.0205
regulation of inflammatory response (GO:0050727)	363	23	6.7	+	3.43	7.01e-07	9.96e-05
cytokine-mediated signaling pathway (GO:0019221)	317	20	5.85	+	3.42	3.97e-06	0.000432
gliogenesis (GO:0042063)	274	17	5.06	+	3.36	2.57e-05	0.00181
negative regulation of defense response (GO:0031348)	242	15	4.47	+	3.36	7.68e-05	0.0043
regulation of immune effector process (GO:0002697)	455	28	8.4	+	3.33	7.58e-08	1.71e-05
regulation of epithelial cell proliferation (GO:0050678)	439	27	8.1	+	3.33	1.32e-07	2.62e-05
regulation of MAP kinase activity (GO:0043405)	196	12	3.62	+	3.32	0.000437	0.0169
regulation of extrinsic apoptotic signaling pathway (GO:2001236)	164	10	3.03	+	3.3	0.00133	0.0406
cytokine production (GO:0001816)	197	12	3.64	+	3.3	0.000456	0.0175
response to steroid hormone (GO:0048545)	165	10	3.05	+	3.28	0.00138	0.0417
transmembrane receptor protein serine/threonine kinase signaling pathway (GO:0007178)	215	13	3.97	+	3.28	0.000286	0.0118
positive regulation of immune effector process (GO:0002699)	315	19	5.81	+	3.27	1.26e-05	0.00105
response to molecule of bacterial origin (GO:0002237)	318	19	5.87	+	3.24	1.43e-05	0.00115
positive regulation of secretion (GO:0051047)	419	25	7.73	+	3.23	6.56e-07	9.57e-05
regulation of lymphocyte proliferation (GO:0050670)	252	15	4.65	+	3.22	0.000118	0.00583
anatomical structure maturation (GO:0071695)	256	15	4.73	+	3.17	0.000138	0.00665
negative regulation of epithelial cell proliferation (GO:0050680)	188	11	3.47	+	3.17	0.00106	0.0341
inorganic ion homeostasis (GO:0098771)	515	30	9.51	+	3.16	8.03e-08	1.71e-05
regulation of protein serine/threonine kinase activity (GO:0071900)	345	20	6.37	+	3.14	1.29e-05	0.00107
cellular lipid catabolic process (GO:0044242)	190	11	3.51	+	3.14	0.00115	0.0366
cation homeostasis (GO:0055080)	502	29	9.27	+	3.13	1.57e-07	2.91e-05
regulation of nervous system process (GO:0031644)	191	11	3.53	+	3.12	0.0012	0.0372
steroid metabolic process (GO:0008202)	278	16	5.13	+	3.12	0.000102	0.0053
negative regulation of response to external stimulus (GO:0032102)	401	23	7.4	+	3.11	3.44e-06	0.000382
chemotaxis (GO:0006935)	506	29	9.34	+	3.11	1.84e-07	3.29e-05
regulation of leukocyte mediated immunity (GO:0002703)	297	17	5.48	+	3.1	6.64e-05	0.00379
positive regulation of cell migration (GO:0030335)	578	33	10.67	+	3.09	2.77e-08	7.16e-06
taxis (GO:0042330)	508	29	9.38	+	3.09	1.98e-07	3.51e-05
response to wounding (GO:0009611)	351	20	6.48	+	3.09	1.64e-05	0.00126
ion homeostasis (GO:0050801)	527	30	9.73	+	3.08	1.29e-07	2.6e-05
positive regulation of response to external stimulus (GO:0032103)	458	26	8.45	+	3.08	9.49e-07	0.000127
cellular ion homeostasis (GO:0006873)	423	24	7.81	+	3.07	2.52e-06	0.000299
response to extracellular stimulus (GO:0009991)	406	23	7.49	+	3.07	4.18e-06	0.000452
endocytosis (GO:0006897)	585	33	10.8	+	3.06	3.63e-08	9.24e-06
actin filament organization (GO:0007015)	266	15	4.91	+	3.06	0.000205	0.00917
locomotion (GO:0040011)	532	30	9.82	+	3.06	1.56e-07	2.96e-05
biological process involved in symbiotic interaction (GO:0044403)	213	12	3.93	+	3.05	0.000875	0.029
lipid catabolic process (GO:0016042)	284	16	5.24	+	3.05	0.000129	0.00624
muscle cell differentiation (GO:0042692)	302	17	5.57	+	3.05	8.06e-05	0.00438
positive regulation of cytosolic calcium ion concentration (GO:0007204)	231	13	4.26	+	3.05	0.000546	0.0202
regulation of chemotaxis (GO:0050920)	232	13	4.28	+	3.04	0.000568	0.0209
cellular chemical homeostasis (GO:0055082)	518	29	9.56	+	3.03	2.91e-07	4.83e-05
positive regulation of protein kinase activity (GO:0045860)	360	20	6.64	+	3.01	2.31e-05	0.00168
regulation of neuron death (GO:1901214)	397	22	7.33	+	3	9.39e-06	0.000827
locomotory behavior (GO:0007626)	253	14	4.67	+	3	0.000397	0.0156
metal ion homeostasis (GO:0055065)	417	23	7.7	+	2.99	6.34e-06	0.000616
negative regulation of leukocyte activation (GO:0002695)	201	11	3.71	+	2.97	0.00176	0.0497
positive regulation of cell motility (GO:2000147)	605	33	11.17	+	2.96	7.67e-08	1.7e-05
urogenital system development (GO:0001655)	368	20	6.79	+	2.94	3.1e-05	0.0021
alcohol metabolic process (GO:0006066)	314	17	5.8	+	2.93	0.000126	0.00617
fatty acid metabolic process (GO:0006631)	370	20	6.83	+	2.93	3.33e-05	0.00219
cellular response to growth factor stimulus (GO:0071363)	426	23	7.86	+	2.93	8.8e-06	0.000797
developmental maturation (GO:0021700)	298	16	5.5	+	2.91	0.000216	0.00954
regulation of lymphocyte mediated immunity (GO:0002706)	225	12	4.15	+	2.89	0.00137	0.0413
regulation of MAPK cascade (GO:0043408)	732	39	13.51	+	2.89	8.72e-09	2.64e-06
regulation of synapse organization (GO:0050807)	263	14	4.85	+	2.88	0.000572	0.0209
response to lipid (GO:0033993)	678	36	12.51	+	2.88	3.65e-08	9.13e-06
positive regulation of locomotion (GO:0040017)	622	33	11.48	+	2.87	1.41e-07	2.78e-05
cellular response to lipid (GO:0071396)	453	24	8.36	+	2.87	7.59e-06	0.000716
regulation of protein secretion (GO:0050708)	302	16	5.57	+	2.87	0.000249	0.0107
positive regulation of protein transport (GO:0051222)	321	17	5.92	+	2.87	0.000162	0.00756
wound healing (GO:0042060)	265	14	4.89	+	2.86	0.000614	0.0222
positive regulation of defense response (GO:0031349)	303	16	5.59	+	2.86	0.000258	0.011
positive regulation of kinase activity (GO:0033674)	437	23	8.07	+	2.85	1.3e-05	0.00106
renal system development (GO:0072001)	325	17	6	+	2.83	0.000186	0.00842
myeloid cell differentiation (GO:0030099)	287	15	5.3	+	2.83	0.000442	0.017
striated muscle cell differentiation (GO:0051146)	230	12	4.25	+	2.83	0.00163	0.0471
leukocyte differentiation (GO:0002521)	441	23	8.14	+	2.83	1.49e-05	0.00119
response to growth factor (GO:0070848)	441	23	8.14	+	2.83	1.49e-05	0.00119
regulation of neuron apoptotic process (GO:0043523)	288	15	5.32	+	2.82	0.000457	0.0175
cellular cation homeostasis (GO:0030003)	404	21	7.46	+	2.82	3.66e-05	0.00236
regulation of cell migration (GO:0030334)	987	51	18.22	+	2.8	1.02e-10	8.94e-08
regulation of synapse structure or activity (GO:0050803)	271	14	5	+	2.8	0.000756	0.026
kidney development (GO:0001822)	311	16	5.74	+	2.79	0.00034	0.0137
regulation of response to external stimulus (GO:0032101)	993	51	18.33	+	2.78	1.25e-10	8.96e-08
chemical homeostasis (GO:0048878)	942	48	17.39	+	2.76	5.95e-10	3.23e-07
response to nutrient levels (GO:0031667)	373	19	6.88	+	2.76	0.00011	0.00562
positive regulation of establishment of protein localization (GO:1904951)	337	17	6.22	+	2.73	0.000278	0.0115
negative regulation of multicellular organismal process (GO:0051241)	1154	58	21.3	+	2.72	1.29e-11	2.55e-08
cellular homeostasis (GO:0019725)	618	31	11.41	+	2.72	1.06e-06	0.000137
regulation of angiogenesis (GO:0045765)	301	15	5.56	+	2.7	0.000705	0.0246
regulation of cell motility (GO:2000145)	1044	52	19.27	+	2.7	2.29e-10	1.44e-07
positive regulation of hydrolase activity (GO:0051345)	544	27	10.04	+	2.69	6.43e-06	0.000622
positive regulation of GTPase activity (GO:0043547)	262	13	4.84	+	2.69	0.00163	0.0471
regulation of small molecule metabolic process (GO:0062012)	363	18	6.7	+	2.69	0.000227	0.00984
mononuclear cell differentiation (GO:1903131)	365	18	6.74	+	2.67	0.000241	0.0104
regulation of lipid metabolic process (GO:0019216)	386	19	7.12	+	2.67	0.000167	0.00768
positive regulation of intracellular signal transduction (GO:1902533)	996	49	18.38	+	2.67	1.18e-09	5.82e-07
regulation of vasculature development (GO:1901342)	305	15	5.63	+	2.66	0.000802	0.0271
organic hydroxy compound metabolic process (GO:1901615)	468	23	8.64	+	2.66	3.61e-05	0.00235
positive regulation of catalytic activity (GO:0043085)	1083	53	19.99	+	2.65	2.75e-10	1.67e-07
cellular metal ion homeostasis (GO:0006875)	329	16	6.07	+	2.63	0.000609	0.022
regulation of locomotion (GO:0040012)	1092	53	20.16	+	2.63	3.65e-10	2.13e-07
regulation of protein kinase activity (GO:0045859)	598	29	11.04	+	2.63	4.47e-06	0.000476
positive regulation of cell population proliferation (GO:0008284)	1013	49	18.7	+	2.62	2.01e-09	8.57e-07
glycerolipid metabolic process (GO:0046486)	334	16	6.16	+	2.6	0.00071	0.0247
positive regulation of apoptotic process (GO:0043065)	606	29	11.18	+	2.59	5.7e-06	0.000568
inorganic cation transmembrane transport (GO:0098662)	460	22	8.49	+	2.59	7.78e-05	0.0043
regulation of apoptotic signaling pathway (GO:2001233)	398	19	7.35	+	2.59	0.000242	0.0104
response to inorganic substance (GO:0010035)	461	22	8.51	+	2.59	8.02e-05	0.00437
positive regulation of protein phosphorylation (GO:0001934)	758	36	13.99	+	2.57	4.87e-07	7.38e-05
regulation of cytokine production (GO:0001817)	780	37	14.4	+	2.57	3.45e-07	5.6e-05
regulation of defense response (GO:0031347)	655	31	12.09	+	2.56	3.34e-06	0.000374
positive regulation of programmed cell death (GO:0043068)	617	29	11.39	+	2.55	7.9e-06	0.000741
regulation of kinase activity (GO:0043549)	704	33	12.99	+	2.54	3.06e-06	0.00035
ion transmembrane transport (GO:0034220)	640	30	11.81	+	2.54	5.78e-06	0.000569
positive regulation of ion transport (GO:0043270)	342	16	6.31	+	2.53	0.000902	0.0299
regulation of vesicle-mediated transport (GO:0060627)	621	29	11.46	+	2.53	8.88e-06	0.000799
positive regulation of phosphorus metabolic process (GO:0010562)	924	43	17.05	+	2.52	7.47e-08	1.73e-05
positive regulation of phosphate metabolic process (GO:0045937)	924	43	17.05	+	2.52	7.47e-08	1.71e-05
inorganic ion transmembrane transport (GO:0098660)	516	24	9.52	+	2.52	5.63e-05	0.00336
enzyme-linked receptor protein signaling pathway (GO:0007167)	602	28	11.11	+	2.52	2.2e-05	0.00161
response to cytokine (GO:0034097)	796	37	14.69	+	2.52	7.32e-07	0.000102
positive regulation of transport (GO:0051050)	1076	50	19.86	+	2.52	5.47e-09	1.76e-06
positive regulation of cell death (GO:0010942)	689	32	12.72	+	2.52	4.88e-06	0.000509
muscle structure development (GO:0061061)	518	24	9.56	+	2.51	5.96e-05	0.00349
leukocyte activation (GO:0045321)	649	30	11.98	+	2.5	1.08e-05	0.000928
cell activation (GO:0001775)	736	34	13.58	+	2.5	2.44e-06	0.000292
regulation of system process (GO:0044057)	651	30	12.02	+	2.5	1.11e-05	0.00095
regulation of response to biotic stimulus (GO:0002831)	370	17	6.83	+	2.49	0.000763	0.0262
cellular lipid metabolic process (GO:0044255)	918	42	16.94	+	2.48	1.52e-07	2.93e-05
cation transmembrane transport (GO:0098655)	504	23	9.3	+	2.47	0.000163	0.00756
positive regulation of transferase activity (GO:0051347)	526	24	9.71	+	2.47	0.000113	0.00565
regulation of GTPase activity (GO:0043087)	351	16	6.48	+	2.47	0.00117	0.0365
cell migration (GO:0016477)	945	43	17.44	+	2.47	1.2e-07	2.48e-05
positive regulation of phosphorylation (GO:0042327)	839	38	15.49	+	2.45	7.84e-07	0.000107
response to hormone (GO:0009725)	597	27	11.02	+	2.45	4.03e-05	0.00255
positive regulation of molecular function (GO:0044093)	1506	68	27.8	+	2.45	2.11e-11	3.7e-08
lipid metabolic process (GO:0006629)	1223	55	22.57	+	2.44	3.19e-09	1.14e-06
adaptive immune response based on somatic recombination of immune receptors built from immunoglobulin superfamily domains (GO:0002460)	381	17	7.03	+	2.42	0.00168	0.0485
cellular response to cytokine stimulus (GO:0071345)	695	31	12.83	+	2.42	1.17e-05	0.00099
lymphocyte activation (GO:0046649)	517	23	9.54	+	2.41	0.000196	0.00881
regulation of body fluid levels (GO:0050878)	360	16	6.64	+	2.41	0.0015	0.0442
cellular response to oxygen-containing compound (GO:1901701)	969	43	17.88	+	2.4	3.35e-07	5.51e-05
regulation of immune response (GO:0050776)	1066	47	19.68	+	2.39	8.58e-08	1.8e-05
regulation of secretion by cell (GO:1903530)	681	30	12.57	+	2.39	1.99e-05	0.00148
actin filament-based process (GO:0030029)	592	26	10.93	+	2.38	7.94e-05	0.00434
small molecule metabolic process (GO:0044281)	1574	69	29.05	+	2.38	5.88e-11	5.79e-08
adaptive immune response (GO:0002250)	525	23	9.69	+	2.37	0.000225	0.0098
response to organic cyclic compound (GO:0014070)	671	29	12.38	+	2.34	3.7e-05	0.00237
transmembrane transport (GO:0055085)	972	42	17.94	+	2.34	7.02e-07	9.88e-05
cation transport (GO:0006812)	765	33	14.12	+	2.34	1.61e-05	0.00125
biological process involved in interspecies interaction between organisms (GO:0044419)	1646	71	30.38	+	2.34	4.69e-11	5.28e-08
regulation of cell activation (GO:0050865)	862	37	15.91	+	2.33	4.24e-06	0.000455
monocarboxylic acid metabolic process (GO:0032787)	536	23	9.89	+	2.32	0.000279	0.0115
cell adhesion (GO:0007155)	887	38	16.37	+	2.32	3.11e-06	0.000353
metal ion transport (GO:0030001)	608	26	11.22	+	2.32	0.000112	0.00563
actin cytoskeleton organization (GO:0030036)	538	23	9.93	+	2.32	0.000291	0.012
regulation of transferase activity (GO:0051338)	823	35	15.19	+	2.3	9.4e-06	0.000823
regulation of anatomical structure morphogenesis (GO:0022603)	989	42	18.25	+	2.3	9.86e-07	0.00013
regulation of cell population proliferation (GO:0042127)	1745	74	32.21	+	2.3	4.02e-11	5.28e-08
response to endogenous stimulus (GO:0009719)	1156	49	21.34	+	2.3	1.51e-07	2.95e-05
regulation of immune system process (GO:0002682)	1703	72	31.43	+	2.29	8.94e-11	8.29e-08
regulation of cell-cell adhesion (GO:0022407)	499	21	9.21	+	2.28	0.000646	0.023
positive regulation of cell communication (GO:0010647)	1784	75	32.93	+	2.28	3.83e-11	5.48e-08
cell population proliferation (GO:0008283)	858	36	15.84	+	2.27	8.32e-06	0.000758
response to oxygen-containing compound (GO:1901700)	1385	58	25.56	+	2.27	1.55e-08	4.3e-06
positive regulation of signaling (GO:0023056)	1791	75	33.06	+	2.27	4.45e-11	5.4e-08
positive regulation of signal transduction (GO:0009967)	1577	66	29.11	+	2.27	9.57e-10	5.03e-07
negative regulation of cell population proliferation (GO:0008285)	765	32	14.12	+	2.27	3.11e-05	0.00208
regulation of secretion (GO:0051046)	767	32	14.16	+	2.26	3.21e-05	0.00214
regulation of metal ion transport (GO:0010959)	456	19	8.42	+	2.26	0.00132	0.0405
response to other organism (GO:0051707)	1513	63	27.93	+	2.26	3.03e-09	1.14e-06
regulation of ion transport (GO:0043269)	769	32	14.19	+	2.25	3.32e-05	0.00219
response to external biotic stimulus (GO:0043207)	1515	63	27.96	+	2.25	3.13e-09	1.15e-06
cell motility (GO:0048870)	1109	46	20.47	+	2.25	5.97e-07	8.8e-05
defense response (GO:0006952)	1554	64	28.68	+	2.23	2.99e-09	1.15e-06
ion transport (GO:0006811)	1117	46	20.62	+	2.23	6.88e-07	9.86e-05
regulation of hormone levels (GO:0010817)	584	24	10.78	+	2.23	0.000493	0.0186
defense response to other organism (GO:0098542)	1171	48	21.61	+	2.22	4.12e-07	6.49e-05
positive regulation of immune system process (GO:0002684)	1123	46	20.73	+	2.22	7.7e-07	0.000106
homeostatic process (GO:0042592)	1469	60	27.11	+	2.21	1.36e-08	3.9e-06
regulation of hydrolase activity (GO:0051336)	986	40	18.2	+	2.2	5.81e-06	0.000568
response to biotic stimulus (GO:0009607)	1554	63	28.68	+	2.2	8.89e-09	2.64e-06
cellular response to organic substance (GO:0071310)	1903	77	35.12	+	2.19	1.36e-10	9.29e-08
vesicle-mediated transport (GO:0016192)	1414	57	26.1	+	2.18	7.38e-08	1.74e-05
negative regulation of cell death (GO:0060548)	1118	45	20.63	+	2.18	2.16e-06	0.00026
skeletal system development (GO:0001501)	522	21	9.63	+	2.18	0.00149	0.044
hematopoietic or lymphoid organ development (GO:0048534)	800	32	14.77	+	2.17	8.39e-05	0.00454
oxoacid metabolic process (GO:0043436)	829	33	15.3	+	2.16	6.41e-05	0.00367
regulation of protein transport (GO:0051223)	553	22	10.21	+	2.16	0.00116	0.0364
vasculature development (GO:0001944)	582	23	10.74	+	2.14	0.000906	0.0299
regulation of establishment of protein localization (GO:0070201)	582	23	10.74	+	2.14	0.000906	0.0299
carboxylic acid metabolic process (GO:0019752)	811	32	14.97	+	2.14	9.54e-05	0.00501
positive regulation of multicellular organismal process (GO:0051240)	1699	67	31.36	+	2.14	7.07e-09	2.19e-06
organic acid metabolic process (GO:0006082)	839	33	15.49	+	2.13	7.35e-05	0.00417
regulation of cell adhesion (GO:0030155)	814	32	15.02	+	2.13	9.94e-05	0.00519
regulation of phosphorus metabolic process (GO:0051174)	1425	56	26.3	+	2.13	1.62e-07	2.97e-05
immune system development (GO:0002520)	842	33	15.54	+	2.12	7.7e-05	0.00429
regulation of multicellular organismal process (GO:0051239)	2989	117	55.17	+	2.12	3.35e-15	5.28e-11
regulation of protein phosphorylation (GO:0001932)	1125	44	20.76	+	2.12	4.54e-06	0.00048
hemopoiesis (GO:0030097)	743	29	13.71	+	2.11	0.000262	0.0111
immune system process (GO:0002376)	2589	101	47.79	+	2.11	7.15e-13	3.76e-09
cellular response to chemical stimulus (GO:0070887)	2500	97	46.14	+	2.1	2.2e-12	6.92e-09
regulation of phosphate metabolic process (GO:0019220)	1424	55	26.28	+	2.09	4.56e-07	7.04e-05
response to external stimulus (GO:0009605)	2488	96	45.92	+	2.09	5.38e-12	1.21e-08
negative regulation of apoptotic process (GO:0043066)	962	37	17.76	+	2.08	4.42e-05	0.00276
regulation of intracellular signal transduction (GO:1902531)	1639	63	30.25	+	2.08	6.6e-08	1.58e-05
regulation of transmembrane transport (GO:0034762)	625	24	11.54	+	2.08	0.00136	0.0411
regulation of leukocyte activation (GO:0002694)	809	31	14.93	+	2.08	0.00018	0.0082
positive regulation of response to stimulus (GO:0048584)	2409	92	44.46	+	2.07	2.74e-11	4.32e-08
regulation of catalytic activity (GO:0050790)	1810	69	33.41	+	2.07	1.89e-08	5.04e-06
response to bacterium (GO:0009617)	922	35	17.02	+	2.06	9.17e-05	0.00487
regulation of cell death (GO:0010941)	1767	67	32.61	+	2.05	3.89e-08	9.59e-06
regulation of growth (GO:0040008)	714	27	13.18	+	2.05	0.000624	0.0224
regulation of phosphorylation (GO:0042325)	1270	48	23.44	+	2.05	5.23e-06	0.000539
negative regulation of programmed cell death (GO:0043069)	985	37	18.18	+	2.04	6.14e-05	0.00359
behavior (GO:0007610)	720	27	13.29	+	2.03	0.000679	0.0238
regulation of proteolysis (GO:0030162)	749	28	13.82	+	2.03	0.000541	0.0201
positive regulation of cellular component organization (GO:0051130)	1180	44	21.78	+	2.02	2.02e-05	0.0015
regulation of transport (GO:0051049)	1940	72	35.81	+	2.01	2.01e-08	5.28e-06
organonitrogen compound catabolic process (GO:1901565)	1052	39	19.42	+	2.01	5.76e-05	0.00343
negative regulation of developmental process (GO:0051093)	999	37	18.44	+	2.01	0.000102	0.0053
tube development (GO:0035295)	976	36	18.01	+	2	0.000141	0.00678
immune response (GO:0006955)	1668	61	30.79	+	1.98	4.67e-07	7.15e-05
regulation of apoptotic process (GO:0042981)	1560	57	28.79	+	1.98	1.43e-06	0.00018
cellular response to endogenous stimulus (GO:0071495)	931	34	17.18	+	1.98	0.000272	0.0114
carbohydrate derivative metabolic process (GO:1901135)	931	34	17.18	+	1.98	0.000272	0.0114
response to organic substance (GO:0010033)	2641	96	48.75	+	1.97	1.12e-10	8.81e-08
positive regulation of protein modification process (GO:0031401)	1046	38	19.31	+	1.97	9.87e-05	0.00517
positive regulation of immune response (GO:0050778)	717	26	13.23	+	1.96	0.00173	0.0493
response to organonitrogen compound (GO:0010243)	802	29	14.8	+	1.96	0.000782	0.0266
regulation of localization (GO:0032879)	2297	83	42.4	+	1.96	4.44e-09	1.49e-06
regulation of programmed cell death (GO:0043067)	1592	57	29.38	+	1.94	2.92e-06	0.000336
cell surface receptor signaling pathway (GO:0007166)	2050	73	37.84	+	1.93	7.81e-08	1.69e-05
positive regulation of cell differentiation (GO:0045597)	991	35	18.29	+	1.91	0.000418	0.0162
regulation of cell differentiation (GO:0045595)	1677	59	30.95	+	1.91	3.19e-06	0.000359
regulation of developmental process (GO:0050793)	2652	93	48.95	+	1.9	1.53e-09	6.91e-07
regulation of biological quality (GO:0065008)	3833	134	70.75	+	1.89	7.22e-14	5.69e-10
circulatory system development (GO:0072359)	945	33	17.44	+	1.89	0.000781	0.0266
organophosphate metabolic process (GO:0019637)	860	30	15.87	+	1.89	0.00116	0.0364
response to abiotic stimulus (GO:0009628)	983	34	18.14	+	1.87	0.000641	0.0229
innate immune response (GO:0045087)	897	31	16.56	+	1.87	0.00144	0.0431
positive regulation of developmental process (GO:0051094)	1505	52	27.78	+	1.87	1.86e-05	0.00139
regulation of response to stress (GO:0080134)	1426	49	26.32	+	1.86	4.27e-05	0.00267
regulation of signal transduction (GO:0009966)	2924	100	53.97	+	1.85	1.13e-09	5.76e-07
regulation of protein localization (GO:0032880)	944	32	17.42	+	1.84	0.00126	0.0387
negative regulation of response to stimulus (GO:0048585)	1662	56	30.68	+	1.83	1.83e-05	0.0014
regulation of multicellular organismal development (GO:2000026)	1545	52	28.52	+	1.82	3.68e-05	0.00237
response to stress (GO:0006950)	3388	114	62.53	+	1.82	1.25e-10	9.39e-08
organic substance transport (GO:0071702)	1877	63	34.64	+	1.82	6.53e-06	0.000628
catabolic process (GO:0009056)	1885	63	34.79	+	1.81	6.85e-06	0.000651
response to chemical (GO:0042221)	3602	120	66.48	+	1.8	5.85e-11	6.14e-08
regulation of response to stimulus (GO:0048583)	4140	137	76.41	+	1.79	1.81e-12	7.12e-09
organic substance catabolic process (GO:1901575)	1604	53	29.61	+	1.79	5.02e-05	0.00302
regulation of molecular function (GO:0065009)	2583	85	47.67	+	1.78	1.66e-07	3e-05
positive regulation of protein metabolic process (GO:0051247)	1495	49	27.59	+	1.78	0.000145	0.0069
regulation of signaling (GO:0023051)	3356	109	61.94	+	1.76	2.69e-09	1.06e-06
transport (GO:0006810)	3760	122	69.4	+	1.76	1.99e-10	1.31e-07
regulation of cellular component organization (GO:0051128)	2474	80	45.66	+	1.75	8.34e-07	0.000113
regulation of cell communication (GO:0010646)	3348	108	61.79	+	1.75	5.73e-09	1.81e-06
positive regulation of gene expression (GO:0010628)	1220	39	22.52	+	1.73	0.00103	0.0333
nitrogen compound transport (GO:0071705)	1515	48	27.96	+	1.72	0.000353	0.0141
establishment of localization (GO:0051234)	3923	123	72.41	+	1.7	1.42e-09	6.58e-07
phosphorus metabolic process (GO:0006793)	1794	56	33.11	+	1.69	0.000166	0.00767
phosphate-containing compound metabolic process (GO:0006796)	1772	55	32.71	+	1.68	0.000221	0.00964
cellular catabolic process (GO:0044248)	1530	47	28.24	+	1.66	0.000792	0.0269
regulation of protein modification process (GO:0031399)	1586	48	29.27	+	1.64	0.000967	0.0316
localization (GO:0051179)	4500	134	83.06	+	1.61	4.66e-09	1.53e-06
establishment of localization in cell (GO:0051649)	1765	52	32.58	+	1.6	0.00122	0.0377
system development (GO:0048731)	3813	111	70.38	+	1.58	6.56e-07	9.49e-05
anatomical structure morphogenesis (GO:0009653)	2337	68	43.13	+	1.58	0.000187	0.00843
cellular localization (GO:0051641)	2697	78	49.78	+	1.57	7.03e-05	0.004
animal organ development (GO:0048513)	3306	91	61.02	+	1.49	8.7e-05	0.00466
positive regulation of cellular process (GO:0048522)	5869	161	108.32	+	1.49	1.84e-08	5.01e-06
positive regulation of biological process (GO:0048518)	6514	178	120.23	+	1.48	1.9e-09	8.32e-07
regulation of protein metabolic process (GO:0051246)	2563	70	47.31	+	1.48	0.00103	0.0333
negative regulation of cellular process (GO:0048523)	4808	131	88.74	+	1.48	1.6e-06	0.000195
multicellular organism development (GO:0007275)	4559	121	84.15	+	1.44	1.95e-05	0.00146
positive regulation of cellular metabolic process (GO:0031325)	3078	81	56.81	+	1.43	0.00115	0.0367
positive regulation of metabolic process (GO:0009893)	3825	100	70.6	+	1.42	0.000275	0.0114
negative regulation of biological process (GO:0048519)	5444	141	100.48	+	1.4	9.82e-06	0.000855
organonitrogen compound metabolic process (GO:1901564)	4762	123	87.89	+	1.4	5.84e-05	0.00345
response to stimulus (GO:0050896)	8804	223	162.5	+	1.37	2.45e-09	9.9e-07
cell differentiation (GO:0030154)	3675	93	67.83	+	1.37	0.00159	0.046
cellular response to stimulus (GO:0051716)	6908	173	127.5	+	1.36	2.57e-06	0.000302
anatomical structure development (GO:0048856)	5341	131	98.58	+	1.33	0.000361	0.0143
cell communication (GO:0007154)	5597	136	103.3	+	1.32	0.000359	0.0143
developmental process (GO:0032502)	5724	138	105.65	+	1.31	0.000403	0.0157
signaling (GO:0023052)	5487	132	101.27	+	1.3	0.000779	0.0266
signal transduction (GO:0007165)	5162	123	95.28	+	1.29	0.00174	0.0495
cellular metabolic process (GO:0044237)	6217	146	114.75	+	1.27	0.000845	0.0283
metabolic process (GO:0008152)	7979	180	147.27	+	1.22	0.00102	0.0331
biological regulation (GO:0065007)	12948	290	238.98	+	1.21	2.33e-07	4e-05
regulation of biological process (GO:0050789)	12315	275	227.3	+	1.21	1.9e-06	0.00023
cellular process (GO:0009987)	15352	336	283.35	+	1.19	3.79e-09	1.33e-06
regulation of cellular process (GO:0050794)	11607	253	214.23	+	1.18	0.000133	0.0064
nucleic acid metabolic process (GO:0090304)	1999	19	36.9	-	0.51	0.00116	0.0367
sensory perception of chemical stimulus (GO:0007606)	1235	3	22.79	-	0.13	4.45e-07	6.95e-05
sensory perception of smell (GO:0007608)	1133	2	20.91	-	0.1	2.67e-07	4.48e-05
mRNA processing (GO:0006397)	422	0	7.79	-	< 0.01	0.000694	0.0243
RNA processing (GO:0006396)	792	0	14.62	-	< 0.01	8.52e-07	0.000115
ncRNA metabolic process (GO:0034660)	488	0	9.01	-	< 0.01	0.000214	0.00945

## Sheet: Supplementary Table 4
Supplementary Table 3. Differential Pathway Activation Combined Macrophages WT vs. Congenic Mutants
Names	total	elements
WTvCD4cre_Mac WTvOTII_Mac WTvRag1KO_Mac	61
		regulation of T-helper 1 type immune response (GO:0002825)
		T cell extravasation (GO:0072683)
		positive regulation of alpha-beta T cell differentiation (GO:0046638)
		positive regulation of monocyte chemotaxis (GO:0090026)
		regulation of monocyte chemotaxis (GO:0090025)
		regulation of alpha-beta T cell differentiation (GO:0046637)
		lipopolysaccharide-mediated signaling pathway (GO:0031663)
		regulation of T cell proliferation (GO:0042129)
		positive regulation of phosphatidylinositol 3-kinase signaling (GO:0014068)
		cellular extravasation (GO:0045123)
		antigen processing and presentation of endogenous peptide antigen (GO:0002483)
		regulation of antigen processing and presentation (GO:0002577)
		antigen processing and presentation (GO:0019882)
		regulation of alpha-beta T cell activation (GO:0046634)
		antigen processing and presentation of exogenous antigen (GO:0019884)
		negative regulation of leukocyte apoptotic process (GO:2000107)
		regulation of interferon-gamma-mediated signaling pathway (GO:0060334)
		nucleotide-binding oligomerization domain containing 2 signaling pathway (GO:0070431)
		positive regulation of cytokine production involved in immune response (GO:0002720)
		lymphocyte migration (GO:0072676)
		leukocyte cell-cell adhesion (GO:0007159)
		positive regulation of T-helper 1 type immune response (GO:0002827)
		positive regulation of nitric oxide metabolic process (GO:1904407)
		pattern recognition receptor signaling pathway (GO:0002221)
		regulation of nitric oxide metabolic process (GO:0080164)
		positive regulation of T cell proliferation (GO:0042102)
		positive regulation of alpha-beta T cell activation (GO:0046635)
		T cell activation via T cell receptor contact with antigen bound to MHC molecule on antigen presenting cell (GO:0002291)
		regulation of CD4-positive, alpha-beta T cell differentiation (GO:0043370)
		leukocyte mediated cytotoxicity (GO:0001909)
		cell killing (GO:0001906)
		regulation of response to interferon-gamma (GO:0060330)
		positive regulation of adaptive immune response (GO:0002821)
		cellular response to interferon-beta (GO:0035458)
		regulation of T-helper cell differentiation (GO:0045622)
		antigen processing and presentation of endogenous antigen (GO:0019883)
		response to interferon-gamma (GO:0034341)
		cellular response to interferon-gamma (GO:0071346)
		antigen processing and presentation of endogenous peptide antigen via MHC class I (GO:0019885)
		response to interferon-beta (GO:0035456)
		regulation of CD4-positive, alpha-beta T cell activation (GO:2000514)
		nucleotide-binding oligomerization domain containing signaling pathway (GO:0070423)
		defense response to protozoan (GO:0042832)
		negative regulation of innate immune response (GO:0045824)
		response to protozoan (GO:0001562)
		regulation of nitric oxide biosynthetic process (GO:0045428)
		regulation of adaptive immune response based on somatic recombination of immune receptors built from immunoglobulin superfamily domains (GO:0002822)
		positive regulation of T-helper cell differentiation (GO:0045624)
		regulation of adaptive immune response (GO:0002819)
		positive regulation of nitric oxide biosynthetic process (GO:0045429)
		defense response to Gram-positive bacterium (GO:0050830)
		regulation of tyrosine phosphorylation of STAT protein (GO:0042509)
		glycerol ether metabolic process (GO:0006662)
		regulation of alpha-beta T cell proliferation (GO:0046640)
		hydrogen peroxide metabolic process (GO:0042743)
		adhesion of symbiont to host (GO:0044406)
		positive regulation of adaptive immune response based on somatic recombination of immune receptors built from immunoglobulin superfamily domains (GO:0002824)
		prostaglandin transport (GO:0015732)
		T cell migration (GO:0072678)
		positive regulation of CD4-positive, alpha-beta T cell differentiation (GO:0043372)
		positive regulation of CD4-positive, alpha-beta T cell activation (GO:2000516)
WTvCD4cre_Mac WTvOTII_Mac	46
		inflammatory response (GO:0006954)
		cellular response to molecule of bacterial origin (GO:0071219)
		ether lipid metabolic process (GO:0046485)
		regulation of syncytium formation by plasma membrane fusion (GO:0060142)
		positive regulation of lymphocyte differentiation (GO:0045621)
		positive regulation of T cell differentiation (GO:0045582)
		phospholipid catabolic process (GO:0009395)
		positive regulation of leukocyte mediated immunity (GO:0002705)
		positive regulation of mononuclear cell proliferation (GO:0032946)
		regulation of lymphocyte mediated immunity (GO:0002706)
		antigen processing and presentation of peptide antigen (GO:0048002)
		positive regulation of cytokine production (GO:0001819)
		positive regulation of cell-cell adhesion (GO:0022409)
		response to lipopolysaccharide (GO:0032496)
		regulation of leukocyte apoptotic process (GO:2000106)
		cellular response to interleukin-1 (GO:0071347)
		ether metabolic process (GO:0018904)
		positive regulation of humoral immune response (GO:0002922)
		response to interleukin-1 (GO:0070555)
		cellular response to cytokine stimulus (GO:0071345)
		response to molecule of bacterial origin (GO:0002237)
		positive regulation of T cell activation (GO:0050870)
		positive regulation of T cell mediated immunity (GO:0002711)
		cellular response to biotic stimulus (GO:0071216)
		acute inflammatory response (GO:0002526)
		positive regulation of leukocyte proliferation (GO:0070665)
		positive regulation of lymphocyte proliferation (GO:0050671)
		positive regulation of production of molecular mediator of immune response (GO:0002702)
		cellular response to fluid shear stress (GO:0071498)
		regulation of CD8-positive, alpha-beta T cell activation (GO:2001185)
		regulation of leukocyte cell-cell adhesion (GO:1903037)
		positive regulation of defense response (GO:0031349)
		regulation of cell killing (GO:0031341)
		cell adhesion mediated by integrin (GO:0033627)
		regulation of leukocyte mediated cytotoxicity (GO:0001910)
		positive regulation of lymphocyte mediated immunity (GO:0002708)
		regulation of B cell differentiation (GO:0045577)
		positive regulation of leukocyte cell-cell adhesion (GO:1903039)
		cellular response to lipopolysaccharide (GO:0071222)
		regulation of innate immune response (GO:0045088)
		positive regulation of T cell mediated cytotoxicity (GO:0001916)
		cellular response to tumor necrosis factor (GO:0071356)
		regulation of response to biotic stimulus (GO:0002831)
		positive regulation of immune effector process (GO:0002699)
		regulation of T cell mediated immunity (GO:0002709)
		positive regulation of inflammatory response (GO:0050729)
WTvCD4cre_Mac WTvRag1KO_Mac	5
		nucleotide-binding domain, leucine rich repeat containing receptor signaling pathway (GO:0035872)
		cytoplasmic pattern recognition receptor signaling pathway (GO:0002753)
		positive regulation of defense response to virus by host (GO:0002230)
		mononuclear cell migration (GO:0071674)
		regulation of defense response to virus (GO:0050688)
WTvOTII_Mac WTvRag1KO_Mac	53
		ADP metabolic process (GO:0046031)
		neutrophil activation (GO:0042119)
		glycolytic process (GO:0006096)
		negative regulation of alpha-beta T cell activation (GO:0046636)
		interferon-gamma production (GO:0032609)
		activation of cysteine-type endopeptidase activity (GO:0097202)
		positive regulation of natural killer cell activation (GO:0032816)
		monosaccharide catabolic process (GO:0046365)
		nucleoside diphosphate phosphorylation (GO:0006165)
		positive regulation of interleukin-1 production (GO:0032732)
		canonical glycolysis (GO:0061621)
		interferon-gamma-mediated signaling pathway (GO:0060333)
		nucleotide phosphorylation (GO:0046939)
		positive regulation of interferon-gamma-mediated signaling pathway (GO:0060335)
		leukocyte tethering or rolling (GO:0050901)
		glycolytic process through glucose-6-phosphate (GO:0061620)
		NADH regeneration (GO:0006735)
		fructose 6-phosphate metabolic process (GO:0006002)
		positive regulation of prostaglandin biosynthetic process (GO:0031394)
		positive regulation of interleukin-1 beta production (GO:0032731)
		zymogen activation (GO:0031638)
		regulation of natural killer cell activation (GO:0032814)
		glycolytic process through fructose-6-phosphate (GO:0061615)
		programmed necrotic cell death (GO:0097300)
		NADH metabolic process (GO:0006734)
		granulocyte activation (GO:0036230)
		positive regulation of T-helper 17 type immune response (GO:2000318)
		positive regulation of cytokine-mediated signaling pathway (GO:0001961)
		positive regulation of lymphocyte migration (GO:2000403)
		purine ribonucleoside diphosphate metabolic process (GO:0009179)
		release of cytochrome c from mitochondria (GO:0001836)
		pyruvate metabolic process (GO:0006090)
		positive regulation of interferon-gamma production (GO:0032729)
		regulation of apoptotic cell clearance (GO:2000425)
		necrotic cell death (GO:0070265)
		glucose catabolic process (GO:0006007)
		positive regulation of response to interferon-gamma (GO:0060332)
		glucose catabolic process to pyruvate (GO:0061718)
		positive regulation of reactive oxygen species metabolic process (GO:2000379)
		positive regulation of response to cytokine stimulus (GO:0060760)
		unsaturated fatty acid biosynthetic process (GO:0006636)
		regulation of interleukin-1 beta production (GO:0032651)
		negative regulation of CD4-positive, alpha-beta T cell activation (GO:2000515)
		purine nucleoside diphosphate metabolic process (GO:0009135)
		positive regulation of T cell migration (GO:2000406)
		negative regulation of oxidative stress-induced cell death (GO:1903202)
		ribonucleoside diphosphate metabolic process (GO:0009185)
		ATP generation from ADP (GO:0006757)
		positive regulation of NK T cell proliferation (GO:0051142)
		regulation of fatty acid transport (GO:2000191)
		mature B cell differentiation (GO:0002335)
		hexose catabolic process (GO:0019320)
		antigen processing and presentation of peptide antigen via MHC class I (GO:0002474)
WTvCD4cre_Mac	57
		deoxyribonucleotide metabolic process (GO:0009262)
		negative regulation of immune response (GO:0050777)
		deoxyribonucleoside triphosphate metabolic process (GO:0009200)
		regulation of lymphocyte differentiation (GO:0045619)
		organophosphate catabolic process (GO:0046434)
		positive regulation of immune response (GO:0050778)
		icosanoid transport (GO:0071715)
		dGTP metabolic process (GO:0046070)
		response to biotic stimulus (GO:0009607)
		innate immune response (GO:0045087)
		2'-deoxyribonucleotide metabolic process (GO:0009394)
		regulation of immune response (GO:0050776)
		cell-matrix adhesion involved in ameboidal cell migration (GO:0003366)
		negative regulation of response to biotic stimulus (GO:0002832)
		defense response to virus (GO:0051607)
		defense response to bacterium (GO:0042742)
		positive regulation of leukocyte differentiation (GO:1902107)
		regulation of leukocyte differentiation (GO:1902105)
		positive regulation of endopeptidase activity (GO:0010950)
		regulation of lymphocyte proliferation (GO:0050670)
		negative regulation of immune effector process (GO:0002698)
		regulation of mononuclear cell proliferation (GO:0032944)
		response to tumor necrosis factor (GO:0034612)
		regulation of peptidyl-tyrosine phosphorylation (GO:0050730)
		positive regulation of peptidase activity (GO:0010952)
		regulation of T cell activation (GO:0050863)
		immune response (GO:0006955)
		cytokine-mediated signaling pathway (GO:0019221)
		purine deoxyribonucleoside triphosphate metabolic process (GO:0009215)
		response to external biotic stimulus (GO:0043207)
		deoxyribose phosphate metabolic process (GO:0019692)
		response to other organism (GO:0051707)
		decidualization (GO:0046697)
		fat cell differentiation (GO:0045444)
		complement receptor mediated signaling pathway (GO:0002430)
		regulation of T cell apoptotic process (GO:0070232)
		negative regulation of defense response (GO:0031348)
		regulation of defense response (GO:0031347)
		lymphocyte proliferation (GO:0046651)
		response to toxic substance (GO:0009636)
		cytosol to endoplasmic reticulum transport (GO:0046967)
		response to cytokine (GO:0034097)
		defense response to symbiont (GO:0140546)
		defense response (GO:0006952)
		embryo implantation (GO:0007566)
		regulation of endopeptidase activity (GO:0052548)
		response to bacterium (GO:0009617)
		regulation of defense response to virus by host (GO:0050691)
		mononuclear cell proliferation (GO:0032943)
		regulation of T cell differentiation (GO:0045580)
		reactive oxygen species metabolic process (GO:0072593)
		regulation of leukocyte proliferation (GO:0070663)
		biological process involved in interspecies interaction between organisms (GO:0044419)
		defense response to other organism (GO:0098542)
		regulation of immune effector process (GO:0002697)
		protection from natural killer cell mediated cytotoxicity (GO:0042270)
		positive regulation of hemopoiesis (GO:1903708)
WTvOTII_Mac	138
		antigen processing and presentation of peptide antigen via MHC class II (GO:0002495)
		positive regulation of immunoglobulin mediated immune response (GO:0002891)
		positive regulation of release of cytochrome c from mitochondria (GO:0090200)
		neuroinflammatory response (GO:0150076)
		hexose biosynthetic process (GO:0019319)
		antigen processing and presentation of exogenous peptide antigen via MHC class I (GO:0042590)
		granulocyte migration (GO:0097530)
		regulation of protein processing (GO:0070613)
		nucleoside diphosphate metabolic process (GO:0009132)
		interleukin-6 production (GO:0032635)
		antigen processing and presentation of peptide antigen via MHC class Ib (GO:0002428)
		positive regulation of response to external stimulus (GO:0032103)
		carbohydrate catabolic process (GO:0016052)
		regulation of leukocyte mediated immunity (GO:0002703)
		regulation of plasminogen activation (GO:0010755)
		regulation of interleukin-12 production (GO:0032655)
		endothelial cell development (GO:0001885)
		positive regulation of hypersensitivity (GO:0002885)
		positive regulation of myeloid leukocyte cytokine production involved in immune response (GO:0061081)
		regulation of T cell mediated cytotoxicity (GO:0001914)
		pyroptosis (GO:0070269)
		regulation of type II hypersensitivity (GO:0002892)
		vascular endothelial growth factor production (GO:0010573)
		regulation of aerobic respiration (GO:1903715)
		myeloid leukocyte cytokine production (GO:0061082)
		response to gamma radiation (GO:0010332)
		T cell mediated immunity (GO:0002456)
		negative regulation of antigen processing and presentation (GO:0002578)
		antigen processing and presentation of exogenous peptide antigen via MHC class II (GO:0019886)
		glial cell activation (GO:0061900)
		phosphatidylcholine acyl-chain remodeling (GO:0036151)
		chemokine-mediated signaling pathway (GO:0070098)
		negative regulation of peptidyl-tyrosine phosphorylation (GO:0050732)
		secretion of lysosomal enzymes (GO:0033299)
		actin polymerization or depolymerization (GO:0008154)
		glucose metabolic process (GO:0006006)
		MHC protein complex assembly (GO:0002396)
		regulation of lymphocyte chemotaxis (GO:1901623)
		regulation of superoxide metabolic process (GO:0090322)
		positive regulation of tyrosine phosphorylation of STAT protein (GO:0042531)
		regulation of toll-like receptor signaling pathway (GO:0034121)
		toll-like receptor signaling pathway (GO:0002224)
		positive regulation of protein localization to early endosome (GO:1902966)
		B-1 B cell differentiation (GO:0001923)
		positive regulation of leukocyte chemotaxis (GO:0002690)
		purine deoxyribonucleotide metabolic process (GO:0009151)
		regulation of triglyceride metabolic process (GO:0090207)
		regulation of myeloid cell apoptotic process (GO:0033032)
		positive regulation of heat generation (GO:0031652)
		leukocyte adhesion to vascular endothelial cell (GO:0061756)
		positive regulation of inflammatory response to antigenic stimulus (GO:0002863)
		cytokine production involved in immune response (GO:0002367)
		monosaccharide biosynthetic process (GO:0046364)
		gluconeogenesis (GO:0006094)
		positive regulation of leukocyte mediated cytotoxicity (GO:0001912)
		regulation of heat generation (GO:0031650)
		regulation of protein localization to early endosome (GO:1902965)
		mitochondrial respirasome assembly (GO:0097250)
		positive regulation of smooth muscle cell proliferation (GO:0048661)
		peptide antigen assembly with MHC protein complex (GO:0002501)
		monocyte aggregation (GO:0070487)
		positive regulation of B cell differentiation (GO:0045579)
		negative regulation of intrinsic apoptotic signaling pathway (GO:2001243)
		regulation of T cell cytokine production (GO:0002724)
		antigen processing and presentation of endogenous peptide antigen via MHC class Ib (GO:0002476)
		cellular response to nicotine (GO:0071316)
		positive regulation of blood vessel endothelial cell migration (GO:0043536)
		regulation of phagocytosis (GO:0050764)
		positive regulation of fatty acid biosynthetic process (GO:0045723)
		receptor signaling pathway via JAK-STAT (GO:0007259)
		regulation of dendritic cell antigen processing and presentation (GO:0002604)
		heterotypic cell-cell adhesion (GO:0034113)
		positive regulation of T cell cytokine production (GO:0002726)
		cellular response to chemokine (GO:1990869)
		response to fungus (GO:0009620)
		receptor signaling pathway via STAT (GO:0097696)
		response to nitric oxide (GO:0071731)
		regulation of humoral immune response (GO:0002920)
		positive regulation of B cell mediated immunity (GO:0002714)
		antigen processing and presentation of peptide or polysaccharide antigen via MHC class II (GO:0002504)
		regulation of DNA damage response, signal transduction by p53 class mediator (GO:0043516)
		inflammatory response to antigenic stimulus (GO:0002437)
		antigen processing and presentation via MHC class Ib (GO:0002475)
		pinocytosis (GO:0006907)
		granulocyte chemotaxis (GO:0071621)
		antigen processing and presentation of exogenous peptide antigen (GO:0002478)
		T cell mediated cytotoxicity (GO:0001913)
		neutrophil migration (GO:1990266)
		regulation of endothelial cell apoptotic process (GO:2000351)
		antigen processing and presentation of endogenous peptide antigen via MHC class I via ER pathway (GO:0002484)
		regulation of necrotic cell death (GO:0010939)
		protein homotetramerization (GO:0051289)
		positive regulation of interleukin-17 production (GO:0032740)
		brown fat cell differentiation (GO:0050873)
		regulation of leukocyte chemotaxis (GO:0002688)
		Fc-gamma receptor signaling pathway (GO:0038094)
		positive regulation of fever generation (GO:0031622)
		positive regulation of tumor necrosis factor production (GO:0032760)
		negative regulation of lymphocyte apoptotic process (GO:0070229)
		negative regulation of DNA damage response, signal transduction by p53 class mediator (GO:0043518)
		positive regulation of cell killing (GO:0031343)
		hydrogen peroxide biosynthetic process (GO:0050665)
		positive regulation of type IIa hypersensitivity (GO:0001798)
		regulation of acute inflammatory response (GO:0002673)
		positive regulation of type II hypersensitivity (GO:0002894)
		positive regulation of erythrocyte differentiation (GO:0045648)
		natural killer cell activation (GO:0030101)
		negative regulation of syncytium formation by plasma membrane fusion (GO:0034242)
		positive regulation of lipopolysaccharide-mediated signaling pathway (GO:0031666)
		apoptotic mitochondrial changes (GO:0008637)
		neutrophil chemotaxis (GO:0030593)
		phosphatidylcholine metabolic process (GO:0046470)
		macrophage cytokine production (GO:0010934)
		regulation of erythrocyte differentiation (GO:0045646)
		response to chemokine (GO:1990868)
		natural killer cell differentiation (GO:0001779)
		regulation of cytokine production involved in immune response (GO:0002718)
		regulation of type IIa hypersensitivity (GO:0001796)
		regulation of macrophage chemotaxis (GO:0010758)
		regulation of release of cytochrome c from mitochondria (GO:0090199)
		positive regulation of acute inflammatory response (GO:0002675)
		antigen processing and presentation of endogenous peptide antigen via MHC class I via ER pathway, TAP-independent (GO:0002486)
		integrin-mediated signaling pathway (GO:0007229)
		regulation of fever generation (GO:0031620)
		positive regulation of B cell proliferation (GO:0030890)
		positive regulation of transcription from RNA polymerase II promoter in response to hypoxia (GO:0061419)
		platelet activating factor metabolic process (GO:0046469)
		leukocyte activation involved in inflammatory response (GO:0002269)
		positive regulation of phagocytosis (GO:0050766)
		negative regulation of myeloid cell apoptotic process (GO:0033033)
		granulocyte-macrophage colony-stimulating factor signaling pathway (GO:0038157)
		positive regulation of tumor necrosis factor superfamily cytokine production (GO:1903557)
		negative regulation of cysteine-type endopeptidase activity involved in apoptotic process (GO:0043154)
		microglial cell activation (GO:0001774)
		leukocyte aggregation (GO:0070486)
		activation of cysteine-type endopeptidase activity involved in apoptotic process (GO:0006919)
		regulation of macrophage migration (GO:1905521)
		negative regulation of viral genome replication (GO:0045071)
WTvRag1KO_Mac	30
		superoxide metabolic process (GO:0006801)
		positive regulation of mononuclear cell migration (GO:0071677)
		regulation of CD4-positive, alpha-beta T cell proliferation (GO:2000561)
		positive regulation of nitric-oxide synthase biosynthetic process (GO:0051770)
		negative regulation of CD4-positive, alpha-beta T cell proliferation (GO:2000562)
		superoxide anion generation (GO:0042554)
		natural killer cell mediated immunity (GO:0002228)
		regulation of NK T cell proliferation (GO:0051140)
		response to antibiotic (GO:0046677)
		regulation of T cell migration (GO:2000404)
		positive regulation of NK T cell activation (GO:0051135)
		negative regulation of alpha-beta T cell proliferation (GO:0046642)
		regulation of neutrophil chemotaxis (GO:0090022)
		protein nitrosylation (GO:0017014)
		regulation of neutrophil migration (GO:1902622)
		regulation of T-helper 1 cell differentiation (GO:0045625)
		mitochondrial electron transport, ubiquinol to cytochrome c (GO:0006122)
		natural killer cell mediated cytotoxicity (GO:0042267)
		regulation of nitric-oxide synthase biosynthetic process (GO:0051769)
		peptidyl-cysteine S-nitrosylation (GO:0018119)
		positive regulation of natural killer cell proliferation (GO:0032819)
		positive regulation of T-helper 1 cell differentiation (GO:0045627)
		carbohydrate phosphorylation (GO:0046835)
		regulation of lymphocyte migration (GO:2000401)
		intracellular receptor signaling pathway (GO:0030522)
		positive regulation of alpha-beta T cell proliferation (GO:0046641)
		necroptotic signaling pathway (GO:0097527)
		I-kappaB kinase/NF-kappaB signaling (GO:0007249)
		regulation of natural killer cell proliferation (GO:0032817)
		regulation of NK T cell activation (GO:0051133)

## Sheet: Supplementary Table 5
Supplementary Table 4. Differential Pathway Activation Combined Fibroblasts WT vs. Congenic Mutants
Names	total	elements
WTvCD4cre_Fib WTvOTII_Fib WTvRag1KO_Fib	191
		regulation of syncytium formation by plasma membrane fusion (GO:0060142)
		T cell extravasation (GO:0072683)
		deoxyribonucleotide catabolic process (GO:0009264)
		positive regulation of lymphocyte differentiation (GO:0045621)
		positive regulation of alpha-beta T cell differentiation (GO:0046638)
		MHC class II protein complex assembly (GO:0002399)
		cytoplasmic pattern recognition receptor signaling pathway (GO:0002753)
		response to virus (GO:0009615)
		regulation of T cell proliferation (GO:0042129)
		regulation of viral process (GO:0050792)
		regulation of type I interferon production (GO:0032479)
		antigen processing and presentation of endogenous peptide antigen (GO:0002483)
		positive regulation of response to external stimulus (GO:0032103)
		activation of innate immune response (GO:0002218)
		regulation of pattern recognition receptor signaling pathway (GO:0062207)
		deoxyribose phosphate catabolic process (GO:0046386)
		regulation of alpha-beta T cell activation (GO:0046634)
		cellular response to type I interferon (GO:0071357)
		innate immune response (GO:0045087)
		2'-deoxyribonucleotide metabolic process (GO:0009394)
		T cell mediated immunity (GO:0002456)
		regulation of T cell migration (GO:2000404)
		purine deoxyribonucleoside metabolic process (GO:0046122)
		negative regulation of cytokine-mediated signaling pathway (GO:0001960)
		antigen processing and presentation of exogenous peptide antigen via MHC class II (GO:0019886)
		cellular response to interferon-alpha (GO:0035457)
		positive regulation of antigen processing and presentation (GO:0002579)
		chemokine-mediated signaling pathway (GO:0070098)
		cellular response to interleukin-1 (GO:0071347)
		lymphocyte chemotaxis (GO:0048247)
		deoxyribonucleoside catabolic process (GO:0046121)
		positive regulation of alpha-beta T cell activation (GO:0046635)
		cellular response to cytokine stimulus (GO:0071345)
		antigen processing and presentation of endogenous peptide antigen via MHC class I via ER pathway, TAP-dependent (GO:0002485)
		leukocyte mediated cytotoxicity (GO:0001909)
		nucleobase-containing small molecule catabolic process (GO:0034656)
		response to interferon-gamma (GO:0034341)
		positive regulation of cytokine-mediated signaling pathway (GO:0001961)
		positive regulation of lymphocyte migration (GO:2000403)
		peptide antigen assembly with MHC protein complex (GO:0002501)
		negative regulation of response to cytokine stimulus (GO:0060761)
		modulation by symbiont of entry into host (GO:0052372)
		positive regulation of T cell activation (GO:0050870)
		cytokine-mediated signaling pathway (GO:0019221)
		antigen processing and presentation of exogenous peptide antigen via MHC class Ib (GO:0002477)
		antigen processing and presentation of endogenous peptide antigen via MHC class I (GO:0019885)
		response to external biotic stimulus (GO:0043207)
		cellular response to chemokine (GO:1990869)
		defense response to protozoan (GO:0042832)
		antigen processing and presentation of peptide or polysaccharide antigen via MHC class II (GO:0002504)
		regulation of interferon-beta production (GO:0032648)
		negative regulation of innate immune response (GO:0045824)
		response to protozoan (GO:0001562)
		antigen processing and presentation via MHC class Ib (GO:0002475)
		antigen processing and presentation of exogenous peptide antigen (GO:0002478)
		regulation of defense response (GO:0031347)
		type I interferon signaling pathway (GO:0060337)
		regulation of apoptotic cell clearance (GO:2000425)
		negative regulation of type I interferon-mediated signaling pathway (GO:0060339)
		regulation of adaptive immune response based on somatic recombination of immune receptors built from immunoglobulin superfamily domains (GO:0002822)
		positive regulation of leukocyte proliferation (GO:0070665)
		regulation of adaptive immune response (GO:0002819)
		positive regulation of apoptotic cell clearance (GO:2000427)
		deoxyguanosine metabolic process (GO:0042453)
		positive regulation of cell killing (GO:0031343)
		regulation of viral genome replication (GO:0045069)
		defense response to Gram-positive bacterium (GO:0050830)
		positive regulation of interferon-alpha production (GO:0032727)
		regulation of tyrosine phosphorylation of STAT protein (GO:0042509)
		positive regulation of T cell migration (GO:2000406)
		positive regulation of interferon-beta production (GO:0032728)
		response to cytokine (GO:0034097)
		positive regulation of defense response (GO:0031349)
		regulation of cell killing (GO:0031341)
		regulation of leukocyte mediated cytotoxicity (GO:0001910)
		negative regulation of viral entry into host cell (GO:0046597)
		deoxyribonucleoside monophosphate catabolic process (GO:0009159)
		regulation of defense response to virus by host (GO:0050691)
		dendritic cell differentiation (GO:0097028)
		positive regulation of lymphocyte mediated immunity (GO:0002708)
		adhesion of symbiont to host (GO:0044406)
		positive regulation of response to biotic stimulus (GO:0002833)
		guanine metabolic process (GO:0046098)
		T cell migration (GO:0072678)
		cellular response to lipopolysaccharide (GO:0071222)
		positive regulation of phagocytosis (GO:0050766)
		cellular response to tumor necrosis factor (GO:0071356)
		response to interferon-alpha (GO:0035455)
		regulation of T cell mediated immunity (GO:0002709)
		antigen processing and presentation of peptide antigen via MHC class I (GO:0002474)
		positive regulation of inflammatory response (GO:0050729)
		regulation of defense response to virus (GO:0050688)
		cellular response to molecule of bacterial origin (GO:0071219)
		deoxyribonucleotide metabolic process (GO:0009262)
		positive regulation of mononuclear cell migration (GO:0071677)
		immunoglobulin production involved in immunoglobulin-mediated immune response (GO:0002381)
		negative regulation of immune response (GO:0050777)
		antigen processing and presentation of peptide antigen via MHC class II (GO:0002495)
		regulation of monocyte chemotaxis (GO:0090025)
		activation of cysteine-type endopeptidase activity (GO:0097202)
		positive regulation of type I interferon-mediated signaling pathway (GO:0060340)
		positive regulation of mononuclear cell proliferation (GO:0032946)
		regulation of biological process involved in symbiotic interaction (GO:0043903)
		antigen processing and presentation of peptide antigen (GO:0048002)
		purine deoxyribonucleoside catabolic process (GO:0046124)
		antigen processing and presentation of peptide antigen via MHC class Ib (GO:0002428)
		regulation of antigen processing and presentation (GO:0002577)
		positive regulation of interleukin-1 production (GO:0032732)
		antigen processing and presentation (GO:0019882)
		monocyte chemotaxis (GO:0002548)
		interferon-gamma-mediated signaling pathway (GO:0060333)
		regulation of T cell mediated cytotoxicity (GO:0001914)
		purine nucleoside catabolic process (GO:0006152)
		response to biotic stimulus (GO:0009607)
		positive regulation of type I interferon production (GO:0032481)
		eosinophil chemotaxis (GO:0048245)
		antigen processing and presentation of exogenous antigen (GO:0019884)
		eosinophil migration (GO:0072677)
		positive regulation of interferon-gamma-mediated signaling pathway (GO:0060335)
		negative regulation of response to biotic stimulus (GO:0002832)
		defense response to virus (GO:0051607)
		purine deoxyribonucleotide catabolic process (GO:0009155)
		negative regulation of leukocyte apoptotic process (GO:2000107)
		deoxyguanosine catabolic process (GO:0006161)
		regulation of interferon-gamma-mediated signaling pathway (GO:0060334)
		positive regulation of interleukin-1 beta production (GO:0032731)
		lymphocyte migration (GO:0072676)
		zymogen activation (GO:0031638)
		MHC protein complex assembly (GO:0002396)
		regulation of toll-like receptor signaling pathway (GO:0034121)
		regulation of viral entry into host cell (GO:0046596)
		regulation of viral life cycle (GO:1903900)
		response to interleukin-1 (GO:0070555)
		pattern recognition receptor signaling pathway (GO:0002221)
		response to tumor necrosis factor (GO:0034612)
		positive regulation of T cell proliferation (GO:0042102)
		GMP catabolic process (GO:0046038)
		cellular response to virus (GO:0098586)
		cell killing (GO:0001906)
		regulation of response to interferon-gamma (GO:0060330)
		positive regulation of adaptive immune response (GO:0002821)
		cellular response to interferon-beta (GO:0035458)
		positive regulation of leukocyte mediated cytotoxicity (GO:0001912)
		interleukin-27-mediated signaling pathway (GO:0070106)
		antigen processing and presentation of endogenous antigen (GO:0019883)
		regulation of cytokine-mediated signaling pathway (GO:0001959)
		antigen processing and presentation of endogenous peptide antigen via MHC class Ib (GO:0002476)
		regulation of phagocytosis (GO:0050764)
		cellular response to interferon-gamma (GO:0071346)
		regulation of lymphocyte migration (GO:2000401)
		receptor signaling pathway via JAK-STAT (GO:0007259)
		deoxyribose phosphate metabolic process (GO:0019692)
		response to other organism (GO:0051707)
		regulation of interleukin-1 production (GO:0032652)
		positive regulation of T cell mediated immunity (GO:0002711)
		response to interferon-beta (GO:0035456)
		receptor signaling pathway via STAT (GO:0097696)
		nucleoside catabolic process (GO:0009164)
		cellular response to biotic stimulus (GO:0071216)
		negative regulation of viral process (GO:0048525)
		T cell mediated cytotoxicity (GO:0001913)
		antigen processing and presentation of exogenous protein antigen via MHC class Ib, TAP-dependent (GO:0002481)
		antigen processing and presentation of endogenous peptide antigen via MHC class I via ER pathway (GO:0002484)
		regulation of interferon-alpha production (GO:0032647)
		positive regulation of response to interferon-gamma (GO:0060332)
		regulation of antigen processing and presentation of peptide antigen (GO:0002583)
		positive regulation of lymphocyte proliferation (GO:0050671)
		positive regulation of response to cytokine stimulus (GO:0060760)
		negative regulation of viral life cycle (GO:1903901)
		positive regulation of opsonization (GO:1903028)
		positive regulation of innate immune response (GO:0045089)
		positive regulation of defense response to virus by host (GO:0002230)
		regulation of interleukin-1 beta production (GO:0032651)
		ISG15-protein conjugation (GO:0032020)
		regulation of natural killer cell chemotaxis (GO:2000501)
		response to chemokine (GO:1990868)
		defense response to symbiont (GO:0140546)
		regulation of opsonization (GO:1903027)
		antigen processing and presentation of endogenous peptide antigen via MHC class I via ER pathway, TAP-independent (GO:0002486)
		positive regulation of adaptive immune response based on somatic recombination of immune receptors built from immunoglobulin superfamily domains (GO:0002824)
		regulation of innate immune response (GO:0045088)
		regulation of type I interferon-mediated signaling pathway (GO:0060338)
		response to type I interferon (GO:0034340)
		peptide antigen assembly with MHC class II protein complex (GO:0002503)
		positive regulation of T cell mediated cytotoxicity (GO:0001916)
		defense response to other organism (GO:0098542)
		regulation of response to biotic stimulus (GO:0002831)
		positive regulation of immune effector process (GO:0002699)
		protection from natural killer cell mediated cytotoxicity (GO:0042270)
		regulation of response to cytokine stimulus (GO:0060759)
		negative regulation of viral genome replication (GO:0045071)
WTvCD4cre_Fib WTvOTII_Fib	49
		nucleotide-binding domain, leucine rich repeat containing receptor signaling pathway (GO:0035872)
		positive regulation of leukocyte mediated immunity (GO:0002705)
		granulocyte migration (GO:0097530)
		negative regulation of immune system process (GO:0002683)
		regulation of immune response (GO:0050776)
		response to lipopolysaccharide (GO:0032496)
		myeloid leukocyte migration (GO:0097529)
		negative regulation of peptidyl-tyrosine phosphorylation (GO:0050732)
		nucleotide-binding oligomerization domain containing 2 signaling pathway (GO:0070431)
		leukocyte chemotaxis (GO:0030595)
		ribonucleoside monophosphate catabolic process (GO:0009158)
		positive regulation of leukocyte chemotaxis (GO:0002690)
		response to molecule of bacterial origin (GO:0002237)
		nucleoside monophosphate catabolic process (GO:0009125)
		neutrophil migration (GO:1990266)
		regulation of tumor necrosis factor superfamily cytokine production (GO:1903555)
		myeloid leukocyte activation (GO:0002274)
		purine ribonucleoside monophosphate catabolic process (GO:0009169)
		regulation of CD8-positive, alpha-beta T cell activation (GO:2001185)
		positive regulation of leukocyte cell-cell adhesion (GO:1903039)
		mononuclear cell migration (GO:0071674)
		inflammatory response (GO:0006954)
		positive regulation of monocyte chemotaxis (GO:0090026)
		antigen processing and presentation of exogenous peptide antigen via MHC class I (GO:0042590)
		lipopolysaccharide-mediated signaling pathway (GO:0031663)
		regulation of lymphocyte mediated immunity (GO:0002706)
		positive regulation of cytokine production (GO:0001819)
		regulation of leukocyte mediated immunity (GO:0002703)
		positive regulation of immune response (GO:0050778)
		purine nucleoside monophosphate catabolic process (GO:0009128)
		regulation of mononuclear cell migration (GO:0071675)
		positive regulation of cell-cell adhesion (GO:0022409)
		regulation of neutrophil migration (GO:1902622)
		negative regulation of immune effector process (GO:0002698)
		myeloid leukocyte differentiation (GO:0002573)
		purine-containing compound catabolic process (GO:0072523)
		cell chemotaxis (GO:0060326)
		nucleotide-binding oligomerization domain containing signaling pathway (GO:0070423)
		leukocyte migration involved in inflammatory response (GO:0002523)
		granulocyte chemotaxis (GO:0071621)
		acute inflammatory response (GO:0002526)
		regulation of leukocyte chemotaxis (GO:0002688)
		neutrophil chemotaxis (GO:0030593)
		positive regulation of leukocyte migration (GO:0002687)
		regulation of leukocyte migration (GO:0002685)
		regulation of tumor necrosis factor production (GO:0032680)
		defense response (GO:0006952)
		regulation of immune effector process (GO:0002697)
		acute-phase response (GO:0006953)
WTvCD4cre_Fib WTvRag1KO_Fib	8
		negative regulation of natural killer cell mediated immunity (GO:0002716)
		negative regulation of natural killer cell mediated cytotoxicity (GO:0045953)
		positive regulation of tyrosine phosphorylation of STAT protein (GO:0042531)
		defense response to Gram-negative bacterium (GO:0050829)
		response to acetylcholine (GO:1905144)
		positive regulation of endopeptidase activity (GO:0010950)
		regulation of macrophage chemotaxis (GO:0010758)
		helper T cell extravasation (GO:0035684)
WTvOTII_Fib WTvRag1KO_Fib	79
		positive regulation of natural killer cell activation (GO:0032816)
		protein poly-ADP-ribosylation (GO:0070212)
		regulation of interleukin-10 production (GO:0032653)
		positive regulation of interleukin-10 production (GO:0032733)
		myeloid leukocyte cytokine production (GO:0061082)
		protein mono-ADP-ribosylation (GO:0140289)
		cellular response to interleukin-17 (GO:0097398)
		positive thymic T cell selection (GO:0045059)
		glial cell activation (GO:0061900)
		macrophage activation (GO:0042116)
		negative regulation of type I interferon production (GO:0032480)
		toll-like receptor signaling pathway (GO:0002224)
		positive regulation of T-helper 1 type immune response (GO:0002827)
		regulation of CD4-positive, alpha-beta T cell differentiation (GO:0043370)
		positive regulation of T-helper 1 cell differentiation (GO:0045627)
		positive regulation of macrophage cytokine production (GO:0060907)
		cytokine production involved in immune response (GO:0002367)
		purine ribonucleoside catabolic process (GO:0046130)
		regulation of dendritic cell cytokine production (GO:0002730)
		xenophagy (GO:0098792)
		cytoplasmic pattern recognition receptor signaling pathway in response to virus (GO:0039528)
		positive regulation of interferon-gamma production (GO:0032729)
		intracellular receptor signaling pathway (GO:0030522)
		positive regulation of T-helper cell differentiation (GO:0045624)
		positive regulation of nitric oxide biosynthetic process (GO:0045429)
		positive regulation of interleukin-18 production (GO:0032741)
		ribonucleoside catabolic process (GO:0042454)
		protein ADP-ribosylation (GO:0006471)
		positive regulation of dendritic cell antigen processing and presentation (GO:0002606)
		regulation of alpha-beta T cell proliferation (GO:0046640)
		T cell selection (GO:0045058)
		leukocyte activation involved in inflammatory response (GO:0002269)
		mature B cell differentiation (GO:0002335)
		negative regulation of leukocyte mediated cytotoxicity (GO:0001911)
		protein auto-ADP-ribosylation (GO:0070213)
		positive regulation of CD4-positive, alpha-beta T cell differentiation (GO:0043372)
		microglial cell activation (GO:0001774)
		positive regulation of pattern recognition receptor signaling pathway (GO:0062208)
		regulation of T-helper 1 type immune response (GO:0002825)
		suppression of viral release by host (GO:0044790)
		regulation of alpha-beta T cell differentiation (GO:0046637)
		positive regulation of chemokine production (GO:0032722)
		thymic T cell selection (GO:0045061)
		positive regulation of myeloid leukocyte cytokine production involved in immune response (GO:0061081)
		positive regulation of I-kappaB kinase/NF-kappaB signaling (GO:0043123)
		regulation of lipopolysaccharide-mediated signaling pathway (GO:0031664)
		positive regulation of xenophagy (GO:1904417)
		regulation of nuclease activity (GO:0032069)
		interleukin-15-mediated signaling pathway (GO:0035723)
		positive T cell selection (GO:0043368)
		positive regulation of interleukin-12 production (GO:0032735)
		positive regulation of cytokine production involved in immune response (GO:0002720)
		regulation of natural killer cell activation (GO:0032814)
		positive regulation of interleukin-6 production (GO:0032755)
		glycosyl compound catabolic process (GO:1901658)
		programmed necrotic cell death (GO:0097300)
		response to interleukin-15 (GO:0070672)
		positive regulation of nitric oxide metabolic process (GO:1904407)
		monocyte differentiation (GO:0030224)
		regulation of ribonuclease activity (GO:0060700)
		regulation of interleukin-18 production (GO:0032661)
		regulation of chemokine production (GO:0032642)
		regulation of nitric oxide biosynthetic process (GO:0045428)
		necrotic cell death (GO:0070265)
		positive regulation of interleukin-8 production (GO:0032757)
		positive regulation of tumor necrosis factor production (GO:0032760)
		necroptotic signaling pathway (GO:0097527)
		postsynaptic signal transduction (GO:0098926)
		macrophage cytokine production (GO:0010934)
		regulation of macrophage cytokine production (GO:0010935)
		regulation of cytokine production involved in immune response (GO:0002718)
		negative regulation of cell killing (GO:0031342)
		regulation of B cell differentiation (GO:0045577)
		cellular response to interleukin-15 (GO:0071350)
		protein K63-linked ubiquitination (GO:0070534)
		regulation of xenophagy (GO:1904415)
		regulation of I-kappaB kinase/NF-kappaB signaling (GO:0043122)
		positive regulation of tumor necrosis factor superfamily cytokine production (GO:1903557)
		positive regulation of CD4-positive, alpha-beta T cell activation (GO:2000516)
WTvCD4cre_Fib	106
		immune system process (GO:0002376)
		leukocyte mediated immunity (GO:0002443)
		deoxyinosine catabolic process (GO:0006149)
		regulation of cytokine production (GO:0001817)
		positive regulation of natural killer cell chemotaxis (GO:2000503)
		positive regulation of immune system process (GO:0002684)
		positive regulation of glycoprotein metabolic process (GO:1903020)
		negative regulation of CD8-positive, alpha-beta T cell activation (GO:2001186)
		GMP metabolic process (GO:0046037)
		negative regulation of hemopoiesis (GO:1903707)
		regulation of leukocyte apoptotic process (GO:2000106)
		defense response to bacterium (GO:0042742)
		positive regulation of leukocyte differentiation (GO:1902107)
		regulation of leukocyte differentiation (GO:1902105)
		positive regulation of viral life cycle (GO:1903902)
		regulation of lymphocyte proliferation (GO:0050670)
		regulation of myoblast fusion (GO:1901739)
		negative regulation of leukocyte cell-cell adhesion (GO:1903038)
		purine deoxyribonucleotide metabolic process (GO:0009151)
		deoxyinosine metabolic process (GO:0046094)
		T cell chemotaxis (GO:0010818)
		negative regulation of T cell activation (GO:0050868)
		negative regulation of tumor necrosis factor superfamily cytokine production (GO:1903556)
		maintenance of protein location (GO:0045185)
		dGMP catabolic process (GO:0046055)
		regulation of granulocyte chemotaxis (GO:0071622)
		immune response (GO:0006955)
		antigen processing and presentation of exogenous peptide antigen via MHC class I, TAP-dependent (GO:0002479)
		negative regulation of leukocyte differentiation (GO:1902106)
		mononuclear cell differentiation (GO:1903131)
		leukocyte migration (GO:0050900)
		peptide antigen assembly with MHC class I protein complex (GO:0002502)
		dGMP metabolic process (GO:0046054)
		positive regulation of viral entry into host cell (GO:0046598)
		negative regulation of defense response (GO:0031348)
		positive regulation of chemotaxis (GO:0050921)
		purine deoxyribonucleoside monophosphate metabolic process (GO:0009170)
		regulation of protein complex stability (GO:0061635)
		positive regulation of glycoprotein biosynthetic process (GO:0010560)
		deoxyribonucleoside metabolic process (GO:0009120)
		positive regulation by symbiont of entry into host (GO:0075294)
		regulation of leukocyte cell-cell adhesion (GO:1903037)
		positive regulation of ERK1 and ERK2 cascade (GO:0070374)
		adaptive immune response (GO:0002250)
		regulation of T cell differentiation (GO:0045580)
		negative regulation of receptor signaling pathway via STAT (GO:1904893)
		biological process involved in interspecies interaction between organisms (GO:0044419)
		purine nucleotide catabolic process (GO:0006195)
		inosine catabolic process (GO:0006148)
		regulation of MyD88-dependent toll-like receptor signaling pathway (GO:0034124)
		positive regulation of T cell differentiation (GO:0045582)
		negative regulation of protein modification by small protein conjugation or removal (GO:1903321)
		regulation of lymphocyte differentiation (GO:0045619)
		protein lipidation involved in autophagosome assembly (GO:0061739)
		regulation of hemopoiesis (GO:1903706)
		allantoin metabolic process (GO:0000255)
		dGTP metabolic process (GO:0046070)
		immune effector process (GO:0002252)
		adaptive immune response based on somatic recombination of immune receptors built from immunoglobulin superfamily domains (GO:0002460)
		maintenance of location (GO:0051235)
		lymphocyte mediated immunity (GO:0002449)
		purine nucleobase metabolic process (GO:0006144)
		cellular response to lipid (GO:0071396)
		negative regulation of interferon-alpha production (GO:0032687)
		regulation of lymphocyte chemotaxis (GO:1901623)
		antimicrobial humoral response (GO:0019730)
		regulation of mononuclear cell proliferation (GO:0032944)
		antigen processing and presentation of endogenous peptide antigen via MHC class Ib via ER pathway (GO:0002488)
		positive regulation of peptidase activity (GO:0010952)
		biological process involved in interaction with host (GO:0051701)
		immunoglobulin mediated immune response (GO:0016064)
		negative regulation of receptor signaling pathway via JAK-STAT (GO:0046426)
		maintenance of location in cell (GO:0051651)
		regulation of antigen processing and presentation of peptide antigen via MHC class I (GO:0002589)
		guanine catabolic process (GO:0006147)
		regulation of T cell activation (GO:0050863)
		negative regulation of dendritic cell differentiation (GO:2001199)
		response to stilbenoid (GO:0035634)
		B cell mediated immunity (GO:0019724)
		fat cell differentiation (GO:0045444)
		regulation of response to external stimulus (GO:0032101)
		positive regulation of calcium ion transport (GO:0051928)
		negative regulation of tyrosine phosphorylation of STAT protein (GO:0042532)
		positive regulation of myoblast fusion (GO:1901741)
		killing of cells of another organism (GO:0031640)
		protein homotetramerization (GO:0051289)
		regulation of dendritic cell differentiation (GO:2001198)
		CAMKK-AMPK signaling cascade (GO:0061762)
		antigen processing and presentation of endogenous peptide antigen via MHC class Ib via ER pathway, TAP-dependent (GO:0002489)
		protein autoubiquitination (GO:0051865)
		opsonization (GO:0008228)
		MHC class I protein complex assembly (GO:0002397)
		negative regulation of response to external stimulus (GO:0032102)
		purine deoxyribonucleoside monophosphate catabolic process (GO:0009172)
		cytosol to endoplasmic reticulum transport (GO:0046967)
		positive regulation of macrophage chemotaxis (GO:0010759)
		regulation of chemotaxis (GO:0050920)
		response to bacterium (GO:0009617)
		regulation of immune system process (GO:0002682)
		positive regulation of antigen processing and presentation of peptide antigen (GO:0002585)
		regulation of leukocyte proliferation (GO:0070663)
		regulation of glycoprotein metabolic process (GO:1903018)
		biological process involved in symbiotic interaction (GO:0044403)
		antimicrobial humoral immune response mediated by antimicrobial peptide (GO:0061844)
		regulation of macrophage migration (GO:1905521)
		positive regulation of hemopoiesis (GO:1903708)
WTvOTII_Fib	114
		neuroinflammatory response (GO:0150076)
		neutrophil activation (GO:0042119)
		regulation of interferon-gamma production (GO:0032649)
		negative regulation of leukocyte mediated immunity (GO:0002704)
		nitric oxide biosynthetic process (GO:0006809)
		regulation of leukocyte adhesion to vascular endothelial cell (GO:1904994)
		regulation of toll-like receptor 4 signaling pathway (GO:0034143)
		negative regulation of leukocyte migration (GO:0002686)
		cellular extravasation (GO:0045123)
		interleukin-6 production (GO:0032635)
		reactive nitrogen species metabolic process (GO:2001057)
		JNK cascade (GO:0007254)
		regulation of respiratory burst involved in inflammatory response (GO:0060264)
		negative regulation of programmed necrotic cell death (GO:0062099)
		ruffle organization (GO:0031529)
		regulation of interleukin-6 production (GO:0032675)
		regulation of smooth muscle cell-matrix adhesion (GO:2000097)
		purine nucleoside metabolic process (GO:0042278)
		regulation of cytokine production involved in inflammatory response (GO:1900015)
		negative regulation of mononuclear cell migration (GO:0071676)
		positive regulation of humoral immune response (GO:0002922)
		regulation of superoxide metabolic process (GO:0090322)
		positive chemotaxis (GO:0050918)
		leukocyte cell-cell adhesion (GO:0007159)
		regulation of vascular endothelial growth factor production (GO:0010574)
		positive regulation of toll-like receptor 4 signaling pathway (GO:0034145)
		iron import into cell (GO:0033212)
		regulation of nitric oxide metabolic process (GO:0080164)
		regulation of interleukin-8 production (GO:0032677)
		positive regulation of type 2 immune response (GO:0002830)
		germinal center B cell differentiation (GO:0002314)
		granulocyte activation (GO:0036230)
		positive regulation of interleukin-2 production (GO:0032743)
		cell junction disassembly (GO:0150146)
		negative regulation of lipopolysaccharide-mediated signaling pathway (GO:0031665)
		regulation of chemokine (C-X-C motif) ligand 2 production (GO:2000341)
		cellular response to exogenous dsRNA (GO:0071360)
		negative regulation of necroptotic process (GO:0060546)
		tumor necrosis factor superfamily cytokine production (GO:0071706)
		regulation of extracellular matrix disassembly (GO:0010715)
		heterotypic cell-cell adhesion (GO:0034113)
		positive regulation of T cell cytokine production (GO:0002726)
		regulation of CD4-positive, alpha-beta T cell activation (GO:2000514)
		positive regulation of MHC class I biosynthetic process (GO:0045345)
		iron ion transport (GO:0006826)
		response to exogenous dsRNA (GO:0043330)
		positive regulation of interleukin-17 production (GO:0032740)
		response to hyperoxia (GO:0055093)
		positive regulation of reactive oxygen species metabolic process (GO:2000379)
		positive regulation of alpha-beta T cell proliferation (GO:0046641)
		regulation of trophoblast cell migration (GO:1901163)
		I-kappaB kinase/NF-kappaB signaling (GO:0007249)
		blood vessel remodeling (GO:0001974)
		positive regulation of extracellular matrix disassembly (GO:0090091)
		regulation of programmed necrotic cell death (GO:0062098)
		negative regulation of necrotic cell death (GO:0060547)
		positive regulation of MHC class II biosynthetic process (GO:0045348)
		regulation of MHC class II biosynthetic process (GO:0045346)
		positive regulation of cytokine production involved in inflammatory response (GO:1900017)
		positive regulation of vascular endothelial growth factor production (GO:0010575)
		regulation of mast cell chemotaxis (GO:0060753)
		extrinsic apoptotic signaling pathway (GO:0097191)
		cellular response to lipoprotein particle stimulus (GO:0071402)
		I-kappaB phosphorylation (GO:0007252)
		regulation of hippocampal neuron apoptotic process (GO:0110089)
		regulation of interleukin-1-mediated signaling pathway (GO:2000659)
		necroptotic process (GO:0070266)
		regulation of type 2 immune response (GO:0002828)
		regulation of necroptotic process (GO:0060544)
		leukocyte chemotaxis involved in inflammatory response (GO:0002232)
		regulation of myeloid leukocyte mediated immunity (GO:0002886)
		microglial cell activation involved in immune response (GO:0002282)
		positive regulation of nitric-oxide synthase biosynthetic process (GO:0051770)
		positive regulation of myeloid leukocyte differentiation (GO:0002763)
		phagosome acidification (GO:0090383)
		tumor necrosis factor production (GO:0032640)
		regulation of interleukin-17 production (GO:0032660)
		positive regulation of mast cell chemotaxis (GO:0060754)
		positive regulation of toll-like receptor signaling pathway (GO:0034123)
		T cell proliferation (GO:0042098)
		nitric oxide metabolic process (GO:0046209)
		regulation of nitric-oxide synthase biosynthetic process (GO:0051769)
		chaperone cofactor-dependent protein refolding (GO:0051085)
		negative regulation of bone remodeling (GO:0046851)
		response to lipoprotein particle (GO:0055094)
		myeloid cell activation involved in immune response (GO:0002275)
		visceral serous pericardium development (GO:0061032)
		neutrophil activation involved in immune response (GO:0002283)
		regulation of T cell cytokine production (GO:0002724)
		positive regulation of homotypic cell-cell adhesion (GO:0034112)
		regulation of MHC class I biosynthetic process (GO:0045343)
		release of cytochrome c from mitochondria (GO:0001836)
		positive regulation of NF-kappaB transcription factor activity (GO:0051092)
		regulation of humoral immune response (GO:0002920)
		dentinogenesis (GO:0097187)
		response to dsRNA (GO:0043331)
		regulation of interleukin-2 production (GO:0032663)
		regulation of extrinsic apoptotic signaling pathway via death domain receptors (GO:1902041)
		chemokine production (GO:0032602)
		regulation of necrotic cell death (GO:0010939)
		MyD88-dependent toll-like receptor signaling pathway (GO:0002755)
		phagosome maturation (GO:0090382)
		negative regulation of NF-kappaB transcription factor activity (GO:0032088)
		positive regulation of production of molecular mediator of immune response (GO:0002702)
		extracellular matrix disassembly (GO:0022617)
		positive regulation of myeloid leukocyte mediated immunity (GO:0002888)
		regulation of erythrocyte differentiation (GO:0045646)
		type I interferon production (GO:0032606)
		macrophage activation involved in immune response (GO:0002281)
		regulation of p38MAPK cascade (GO:1900744)
		response to peptidoglycan (GO:0032494)
		positive regulation of extracellular matrix organization (GO:1903055)
		response to interleukin-17 (GO:0097396)
		cellular response to amyloid-beta (GO:1904646)
WTvRag1KO_Fib	27
		response to copper ion (GO:0046688)
		toll-like receptor 3 signaling pathway (GO:0034138)
		regulation of natural killer cell mediated cytotoxicity (GO:0042269)
		positive regulation of natural killer cell differentiation (GO:0032825)
		cholesterol biosynthetic process (GO:0006695)
		T cell differentiation in thymus (GO:0033077)
		acetylcholine receptor signaling pathway (GO:0095500)
		sterol biosynthetic process (GO:0016126)
		cellular response to acetylcholine (GO:1905145)
		glycerol ether metabolic process (GO:0006662)
		tumor necrosis factor-mediated signaling pathway (GO:0033209)
		positive regulation of release of cytochrome c from mitochondria (GO:0090200)
		leukocyte apoptotic process (GO:0071887)
		cytoplasmic translation (GO:0002181)
		response to interleukin-12 (GO:0070671)
		regulation of interleukin-12 production (GO:0032655)
		pyroptosis (GO:0070269)
		regulation of natural killer cell mediated immunity (GO:0002715)
		lymphocyte apoptotic process (GO:0070227)
		B cell selection (GO:0002339)
		peripheral B cell selection (GO:0002343)
		secondary alcohol biosynthetic process (GO:1902653)
		regulation of natural killer cell differentiation (GO:0032823)
		positive regulation of cysteine-type endopeptidase activity (GO:2001056)
		intrinsic apoptotic signaling pathway in response to DNA damage (GO:0008630)
		regulation of release of cytochrome c from mitochondria (GO:0090199)
		B cell affinity maturation (GO:0002344)

## Sheet: Supplementary Table 6
Supplementary Table 5. Differential Pathway Activation WT Muscle Satellite Cells HRS vs. PBS
Analysis Type:	PANTHER Overrepresentation Test (Released 20221013)
Annotation Version and Release Date:	GO Ontology database DOI: 10.5281/zenodo.6799722 Released 2022-07-01
Analyzed List:	upload_1 (Mus musculus)
Reference List:	Mus musculus (all genes in database)
Test Type:	FISHER
Correction:	FDR
GO biological process complete	Mus musculus - REFLIST (21997)	upload_1 (280)	upload_1 (expected)	upload_1 (over/under)	upload_1 (fold Enrichment)	upload_1 (raw P-value)	upload_1 (FDR)
antigen processing and presentation of endogenous peptide antigen via MHC class Ib via ER pathway, TAP-dependent (GO:0002489)	2	2	0.03	+	78.56	0.000929	0.0437
antigen processing and presentation of endogenous peptide antigen via MHC class Ib via ER pathway (GO:0002488)	2	2	0.03	+	78.56	0.000929	0.0436
antigen processing and presentation of endogenous peptide antigen via MHC class I via ER pathway, TAP-dependent (GO:0002485)	3	3	0.04	+	78.56	3.82e-05	0.00317
antigen processing and presentation of exogenous protein antigen via MHC class Ib, TAP-dependent (GO:0002481)	3	3	0.04	+	78.56	3.82e-05	0.00315
antigen processing and presentation of exogenous peptide antigen via MHC class I, TAP-dependent (GO:0002479)	2	2	0.03	+	78.56	0.000929	0.0434
antigen processing and presentation of exogenous peptide antigen via MHC class Ib (GO:0002477)	3	3	0.04	+	78.56	3.82e-05	0.00314
positive regulation of interferon-gamma-mediated signaling pathway (GO:0060335)	7	4	0.09	+	44.89	7.52e-06	0.00076
positive regulation of response to interferon-gamma (GO:0060332)	7	4	0.09	+	44.89	7.52e-06	0.000755
protein poly-ADP-ribosylation (GO:0070212)	9	4	0.11	+	34.92	1.6e-05	0.00151
adhesion of symbiont to host (GO:0044406)	14	6	0.18	+	33.67	1.25e-07	1.93e-05
antigen processing and presentation of exogenous peptide antigen via MHC class II (GO:0019886)	24	10	0.31	+	32.73	8.42e-12	3.02e-09
antigen processing and presentation of exogenous peptide antigen (GO:0002478)	37	15	0.47	+	31.85	6.26e-17	3.8e-14
peptide antigen assembly with MHC class II protein complex (GO:0002503)	15	6	0.19	+	31.42	1.73e-07	2.57e-05
regulation of interferon-gamma-mediated signaling pathway (GO:0060334)	15	6	0.19	+	31.42	1.73e-07	2.55e-05
regulation of response to interferon-gamma (GO:0060330)	15	6	0.19	+	31.42	1.73e-07	2.53e-05
MHC class II protein complex assembly (GO:0002399)	15	6	0.19	+	31.42	1.73e-07	2.5e-05
antigen processing and presentation of exogenous antigen (GO:0019884)	44	17	0.56	+	30.35	9.79e-19	7.02e-16
antigen processing and presentation of peptide antigen via MHC class II (GO:0002495)	26	10	0.33	+	30.22	1.6e-11	5.14e-09
antigen processing and presentation of peptide or polysaccharide antigen via MHC class II (GO:0002504)	27	10	0.34	+	29.1	2.16e-11	6.82e-09
peptide antigen assembly with MHC protein complex (GO:0002501)	19	7	0.24	+	28.94	2.47e-08	4.63e-06
MHC protein complex assembly (GO:0002396)	19	7	0.24	+	28.94	2.47e-08	4.57e-06
positive regulation of antigen processing and presentation (GO:0002579)	12	4	0.15	+	26.19	3.95e-05	0.00321
protein mono-ADP-ribosylation (GO:0140289)	12	4	0.15	+	26.19	3.95e-05	0.00319
response to interferon-beta (GO:0035456)	64	21	0.81	+	25.78	1.21e-21	1.27e-18
cellular response to interferon-beta (GO:0035458)	56	18	0.71	+	25.25	1.37e-18	8.63e-16
antigen processing and presentation of exogenous peptide antigen via MHC class I (GO:0042590)	13	4	0.17	+	24.17	5.11e-05	0.00387
negative regulation of tyrosine phosphorylation of STAT protein (GO:0042532)	13	4	0.17	+	24.17	5.11e-05	0.00385
antigen processing and presentation of endogenous peptide antigen (GO:0002483)	41	12	0.52	+	22.99	2.07e-12	8.38e-10
antigen processing and presentation of endogenous peptide antigen via MHC class I (GO:0019885)	41	12	0.52	+	22.99	2.07e-12	8.17e-10
defense response to protozoan (GO:0042832)	39	11	0.5	+	22.16	2.46e-11	7.6e-09
antigen processing and presentation of peptide antigen via MHC class Ib (GO:0002428)	36	10	0.46	+	21.82	2.29e-10	6.13e-08
complement activation, alternative pathway (GO:0006957)	11	3	0.14	+	21.43	0.000645	0.0321
positive regulation of mitochondrial calcium ion concentration (GO:0051561)	11	3	0.14	+	21.43	0.000645	0.032
antigen processing and presentation of endogenous antigen (GO:0019883)	44	12	0.56	+	21.43	4.19e-12	1.54e-09
antigen processing and presentation of peptide antigen (GO:0048002)	81	21	1.03	+	20.37	7.47e-20	7.36e-17
antigen processing and presentation of endogenous peptide antigen via MHC class I via ER pathway (GO:0002484)	35	9	0.45	+	20.2	3.32e-09	7.38e-07
antigen processing and presentation of endogenous peptide antigen via MHC class Ib (GO:0002476)	35	9	0.45	+	20.2	3.32e-09	7.27e-07
response to protozoan (GO:0001562)	43	11	0.55	+	20.1	6.03e-11	1.79e-08
antigen processing and presentation via MHC class Ib (GO:0002475)	40	10	0.51	+	19.64	5.53e-10	1.38e-07
positive regulation of opsonization (GO:1903028)	12	3	0.15	+	19.64	0.000799	0.0386
regulation of protein complex stability (GO:0061635)	12	3	0.15	+	19.64	0.000799	0.0385
protection from natural killer cell mediated cytotoxicity (GO:0042270)	12	3	0.15	+	19.64	0.000799	0.0384
T cell mediated cytotoxicity (GO:0001913)	21	5	0.27	+	18.7	1.6e-05	0.0015
antigen processing and presentation of endogenous peptide antigen via MHC class I via ER pathway, TAP-independent (GO:0002486)	34	8	0.43	+	18.48	4.59e-08	7.87e-06
antigen processing and presentation of peptide antigen via MHC class I (GO:0002474)	56	13	0.71	+	18.24	3.05e-12	1.15e-09
antigen processing and presentation (GO:0019882)	119	26	1.51	+	17.16	1.12e-22	1.47e-19
negative regulation of receptor signaling pathway via JAK-STAT (GO:0046426)	23	5	0.29	+	17.08	2.35e-05	0.00207
basement membrane organization (GO:0071711)	29	6	0.37	+	16.25	4.47e-06	0.000472
response to interferon-gamma (GO:0034341)	127	26	1.62	+	16.08	4.73e-22	5.33e-19
type I interferon signaling pathway (GO:0060337)	25	5	0.32	+	15.71	3.33e-05	0.00281
cellular response to type I interferon (GO:0071357)	25	5	0.32	+	15.71	3.33e-05	0.0028
positive regulation of T cell mediated cytotoxicity (GO:0001916)	52	10	0.66	+	15.11	5.07e-09	1.09e-06
negative regulation of receptor signaling pathway via STAT (GO:1904893)	26	5	0.33	+	15.11	3.93e-05	0.00321
cellular response to interferon-gamma (GO:0071346)	99	19	1.26	+	15.08	5.65e-16	3.3e-13
regulation of antigen processing and presentation (GO:0002577)	21	4	0.27	+	14.96	0.000251	0.0149
microglial cell activation (GO:0001774)	28	5	0.36	+	14.03	5.38e-05	0.004
response to type I interferon (GO:0034340)	34	6	0.43	+	13.86	1e-05	0.000975
regulation of T cell mediated cytotoxicity (GO:0001914)	59	10	0.75	+	13.32	1.48e-08	2.89e-06
negative regulation of type I interferon-mediated signaling pathway (GO:0060339)	24	4	0.31	+	13.09	0.000394	0.0208
regulation of monocyte chemotaxis (GO:0090025)	30	5	0.38	+	13.09	7.22e-05	0.00503
positive regulation of cytokine-mediated signaling pathway (GO:0001961)	55	9	0.7	+	12.86	1.04e-07	1.63e-05
leukocyte activation involved in inflammatory response (GO:0002269)	32	5	0.41	+	12.28	9.49e-05	0.00642
positive regulation of response to cytokine stimulus (GO:0060760)	61	9	0.78	+	11.59	2.29e-07	3.11e-05
regulation of type I interferon-mediated signaling pathway (GO:0060338)	42	6	0.53	+	11.22	2.94e-05	0.00251
regulation of syncytium formation by plasma membrane fusion (GO:0060142)	35	5	0.45	+	11.22	0.000139	0.0089
protein ADP-ribosylation (GO:0006471)	28	4	0.36	+	11.22	0.000666	0.0329
glial cell activation (GO:0061900)	35	5	0.45	+	11.22	0.000139	0.00887
mitochondrial calcium ion homeostasis (GO:0051560)	29	4	0.37	+	10.84	0.00075	0.0366
positive regulation of T cell mediated immunity (GO:0002711)	83	11	1.06	+	10.41	2.79e-08	5.11e-06
T cell mediated immunity (GO:0002456)	53	7	0.67	+	10.38	1.01e-05	0.000972
negative regulation of innate immune response (GO:0045824)	85	11	1.08	+	10.17	3.48e-08	6.1e-06
response to interferon-alpha (GO:0035455)	31	4	0.39	+	10.14	0.000941	0.0438
receptor signaling pathway via JAK-STAT (GO:0007259)	48	6	0.61	+	9.82	5.82e-05	0.00427
receptor signaling pathway via STAT (GO:0097696)	49	6	0.62	+	9.62	6.46e-05	0.00461
positive regulation of leukocyte mediated cytotoxicity (GO:0001912)	91	11	1.16	+	9.5	6.58e-08	1.09e-05
negative regulation of viral genome replication (GO:0045071)	58	7	0.74	+	9.48	1.72e-05	0.00158
neuroinflammatory response (GO:0150076)	42	5	0.53	+	9.35	0.000302	0.017
positive regulation of adaptive immune response (GO:0002821)	157	17	2	+	8.51	7.9e-11	2.31e-08
positive regulation of cell killing (GO:0031343)	102	11	1.3	+	8.47	1.9e-07	2.68e-05
immunoglobulin production involved in immunoglobulin-mediated immune response (GO:0002381)	56	6	0.71	+	8.42	0.000127	0.00826
positive regulation of adaptive immune response based on somatic recombination of immune receptors built from immunoglobulin superfamily domains (GO:0002824)	150	16	1.91	+	8.38	3.53e-10	9.11e-08
regulation of leukocyte mediated cytotoxicity (GO:0001910)	125	13	1.59	+	8.17	2.15e-08	4.09e-06
regulation of cell killing (GO:0031341)	146	15	1.86	+	8.07	2.03e-09	4.65e-07
regulation of innate immune response (GO:0045088)	240	24	3.05	+	7.86	4.41e-14	1.99e-11
regulation of T cell mediated immunity (GO:0002709)	111	11	1.41	+	7.79	4.15e-07	5.32e-05
negative regulation of viral process (GO:0048525)	101	10	1.29	+	7.78	1.41e-06	0.000159
leukocyte mediated cytotoxicity (GO:0001909)	61	6	0.78	+	7.73	0.000196	0.012
cell killing (GO:0001906)	144	14	1.83	+	7.64	1.35e-08	2.66e-06
granulocyte chemotaxis (GO:0071621)	84	8	1.07	+	7.48	2.11e-05	0.00191
regulation of cytokine-mediated signaling pathway (GO:0001959)	137	13	1.74	+	7.45	5.84e-08	9.91e-06
negative regulation of response to biotic stimulus (GO:0002832)	117	11	1.49	+	7.39	6.74e-07	8.24e-05
cellular response to interleukin-1 (GO:0071347)	75	7	0.95	+	7.33	7.82e-05	0.00543
neutrophil chemotaxis (GO:0030593)	76	7	0.97	+	7.24	8.45e-05	0.00579
regulation of adaptive immune response (GO:0002819)	232	21	2.95	+	7.11	1.03e-11	3.62e-09
defense response to virus (GO:0051607)	234	21	2.98	+	7.05	1.2e-11	4.11e-09
defense response to symbiont (GO:0140546)	235	21	2.99	+	7.02	1.29e-11	4.34e-09
regulation of response to cytokine stimulus (GO:0060759)	147	13	1.87	+	6.95	1.25e-07	1.92e-05
cellular response to chemokine (GO:1990869)	68	6	0.87	+	6.93	0.000338	0.0185
response to chemokine (GO:1990868)	68	6	0.87	+	6.93	0.000338	0.0185
regulation of adaptive immune response based on somatic recombination of immune receptors built from immunoglobulin superfamily domains (GO:0002822)	216	19	2.75	+	6.91	1.61e-10	4.38e-08
killing of cells of another organism (GO:0031640)	80	7	1.02	+	6.87	0.000114	0.00749
regulation of tyrosine phosphorylation of STAT protein (GO:0042509)	70	6	0.89	+	6.73	0.000391	0.0207
response to virus (GO:0009615)	296	25	3.77	+	6.64	4.31e-13	1.84e-10
regulation of nitric oxide biosynthetic process (GO:0045428)	72	6	0.92	+	6.55	0.00045	0.0235
positive regulation of lymphocyte mediated immunity (GO:0002708)	157	13	2	+	6.51	2.54e-07	3.36e-05
regulation of nitric oxide metabolic process (GO:0080164)	76	6	0.97	+	6.2	0.000588	0.0297
regulation of response to biotic stimulus (GO:0002831)	370	29	4.71	+	6.16	3.11e-14	1.44e-11
regulation of viral genome replication (GO:0045069)	90	7	1.15	+	6.11	0.000225	0.0136
negative regulation of immune response (GO:0050777)	193	15	2.46	+	6.11	6.54e-08	1.1e-05
granulocyte migration (GO:0097530)	104	8	1.32	+	6.04	8.67e-05	0.00592
positive regulation of leukocyte mediated immunity (GO:0002705)	182	14	2.32	+	6.04	2.03e-07	2.79e-05
response to interleukin-1 (GO:0070555)	92	7	1.17	+	5.98	0.000256	0.015
neutrophil migration (GO:1990266)	92	7	1.17	+	5.98	0.000256	0.015
response to cytokine (GO:0034097)	796	59	10.13	+	5.82	3.39e-27	1.07e-23
cellular response to acid chemical (GO:0071229)	81	6	1.03	+	5.82	0.000805	0.0386
negative regulation of protein modification by small protein conjugation or removal (GO:1903321)	97	7	1.23	+	5.67	0.000346	0.0188
cellular response to cytokine stimulus (GO:0071345)	695	50	8.85	+	5.65	1.73e-22	2.1e-19
negative regulation of immune effector process (GO:0002698)	139	10	1.77	+	5.65	1.97e-05	0.0018
integrin-mediated signaling pathway (GO:0007229)	84	6	1.07	+	5.61	0.000962	0.0446
regulation of lymphocyte mediated immunity (GO:0002706)	225	16	2.86	+	5.59	7.51e-08	1.23e-05
regulation of leukocyte chemotaxis (GO:0002688)	127	9	1.62	+	5.57	5.73e-05	0.00422
positive regulation of innate immune response (GO:0045089)	142	10	1.81	+	5.53	2.34e-05	0.00208
negative regulation of protein ubiquitination (GO:0031397)	86	6	1.09	+	5.48	0.00108	0.0492
defense response to Gram-positive bacterium (GO:0050830)	173	12	2.2	+	5.45	4.16e-06	0.000443
positive regulation of inflammatory response (GO:0050729)	146	10	1.86	+	5.38	2.93e-05	0.00253
regulation of viral life cycle (GO:1903900)	146	10	1.86	+	5.38	2.93e-05	0.00251
innate immune response (GO:0045087)	897	60	11.42	+	5.25	1.81e-25	2.59e-22
positive regulation of immune effector process (GO:0002699)	315	21	4.01	+	5.24	1.95e-09	4.67e-07
regulation of mononuclear cell migration (GO:0071675)	121	8	1.54	+	5.19	0.000231	0.0139
regulation of immune effector process (GO:0002697)	455	30	5.79	+	5.18	7.29e-13	3.02e-10
positive regulation of interleukin-6 production (GO:0032755)	107	7	1.36	+	5.14	0.000602	0.0303
cellular response to lipopolysaccharide (GO:0071222)	215	14	2.74	+	5.12	1.33e-06	0.000152
regulation of viral process (GO:0050792)	169	11	2.15	+	5.11	1.84e-05	0.00168
positive regulation of T cell activation (GO:0050870)	247	16	3.14	+	5.09	2.48e-07	3.31e-05
lymphocyte mediated immunity (GO:0002449)	371	24	4.72	+	5.08	2.33e-10	6.12e-08
regulation of leukocyte apoptotic process (GO:2000106)	109	7	1.39	+	5.05	0.000668	0.0329
positive regulation of response to biotic stimulus (GO:0002833)	187	12	2.38	+	5.04	8.78e-06	0.000865
myeloid leukocyte differentiation (GO:0002573)	142	9	1.81	+	4.98	0.000128	0.00829
cytokine-mediated signaling pathway (GO:0019221)	317	20	4.04	+	4.96	1.15e-08	2.33e-06
positive regulation of defense response (GO:0031349)	303	19	3.86	+	4.93	2.96e-08	5.36e-06
positive regulation of myeloid cell differentiation (GO:0045639)	112	7	1.43	+	4.91	0.000778	0.0377
positive regulation of leukocyte cell-cell adhesion (GO:1903039)	273	17	3.48	+	4.89	1.76e-07	2.53e-05
cellular response to molecule of bacterial origin (GO:0071219)	225	14	2.86	+	4.89	2.2e-06	0.00024
positive regulation of leukocyte migration (GO:0002687)	161	10	2.05	+	4.88	6.39e-05	0.0046
regulation of leukocyte mediated immunity (GO:0002703)	297	18	3.78	+	4.76	1.12e-07	1.74e-05
adaptive immune response based on somatic recombination of immune receptors built from immunoglobulin superfamily domains (GO:0002460)	381	23	4.85	+	4.74	1.97e-09	4.56e-07
regulation of interleukin-6 production (GO:0032675)	166	10	2.11	+	4.73	8.14e-05	0.0056
defense response to other organism (GO:0098542)	1171	70	14.91	+	4.7	4.32e-27	1.13e-23
defense response (GO:0006952)	1554	91	19.78	+	4.6	2.93e-35	4.63e-31
negative regulation of immune system process (GO:0002683)	464	27	5.91	+	4.57	1.57e-10	4.34e-08
immunoglobulin mediated immune response (GO:0016064)	293	17	3.73	+	4.56	4.52e-07	5.7e-05
positive regulation of lymphocyte differentiation (GO:0045621)	138	8	1.76	+	4.55	0.000533	0.0272
positive regulation of leukocyte differentiation (GO:1902107)	207	12	2.63	+	4.55	2.29e-05	0.00205
positive regulation of hemopoiesis (GO:1903708)	207	12	2.63	+	4.55	2.29e-05	0.00204
leukocyte chemotaxis (GO:0030595)	139	8	1.77	+	4.52	0.000557	0.0282
B cell mediated immunity (GO:0019724)	297	17	3.78	+	4.5	5.41e-07	6.71e-05
regulation of defense response (GO:0031347)	655	37	8.34	+	4.44	1.12e-13	4.88e-11
myeloid leukocyte migration (GO:0097529)	142	8	1.81	+	4.43	0.000637	0.0318
cellular response to biotic stimulus (GO:0071216)	251	14	3.19	+	4.38	7.27e-06	0.00074
positive regulation of cell-cell adhesion (GO:0022409)	325	18	4.14	+	4.35	3.94e-07	5.09e-05
regulation of leukocyte migration (GO:0002685)	235	13	2.99	+	4.35	1.68e-05	0.00155
leukocyte mediated immunity (GO:0002443)	438	24	5.58	+	4.3	5.25e-09	1.12e-06
immune effector process (GO:0002252)	588	32	7.48	+	4.28	1.47e-11	4.84e-09
myeloid leukocyte activation (GO:0002274)	166	9	2.11	+	4.26	0.000386	0.0205
negative regulation of defense response (GO:0031348)	242	13	3.08	+	4.22	2.25e-05	0.00202
response to tumor necrosis factor (GO:0034612)	151	8	1.92	+	4.16	0.000932	0.0434
negative regulation of lymphocyte activation (GO:0051250)	170	9	2.16	+	4.16	0.000455	0.0237
negative regulation of DNA-binding transcription factor activity (GO:0043433)	170	9	2.16	+	4.16	0.000455	0.0236
positive regulation of response to external stimulus (GO:0032103)	458	24	5.83	+	4.12	1.19e-08	2.37e-06
response to other organism (GO:0051707)	1513	78	19.26	+	4.05	2.27e-26	4.48e-23
response to external biotic stimulus (GO:0043207)	1515	78	19.28	+	4.04	2.46e-26	4.32e-23
response to biotic stimulus (GO:0009607)	1554	80	19.78	+	4.04	4.66e-27	1.05e-23
adaptive immune response (GO:0002250)	525	27	6.68	+	4.04	2.03e-09	4.58e-07
regulation of T cell proliferation (GO:0042129)	195	10	2.48	+	4.03	0.000283	0.0161
regulation of leukocyte cell-cell adhesion (GO:1903037)	373	19	4.75	+	4	6.24e-07	7.69e-05
immune response (GO:0006955)	1668	84	21.23	+	3.96	6.83e-28	2.69e-24
response to molecule of bacterial origin (GO:0002237)	318	16	4.05	+	3.95	5.66e-06	0.000587
response to bacterium (GO:0009617)	922	46	11.74	+	3.92	6.36e-15	3.14e-12
negative regulation of leukocyte activation (GO:0002695)	201	10	2.56	+	3.91	0.000356	0.0191
mononuclear cell differentiation (GO:1903131)	365	18	4.65	+	3.87	1.92e-06	0.000213
positive regulation of immune response (GO:0050778)	717	35	9.13	+	3.83	2.72e-11	8.24e-09
biological process involved in interspecies interaction between organisms (GO:0044419)	1646	80	20.95	+	3.82	1.72e-25	2.7e-22
leukocyte differentiation (GO:0002521)	441	21	5.61	+	3.74	4.54e-07	5.68e-05
regulation of T cell activation (GO:0050863)	378	18	4.81	+	3.74	3.07e-06	0.000329
regulation of lymphocyte proliferation (GO:0050670)	252	12	3.21	+	3.74	0.000138	0.00889
cell chemotaxis (GO:0060326)	211	10	2.69	+	3.72	0.000512	0.0262
regulation of response to external stimulus (GO:0032101)	993	47	12.64	+	3.72	2.01e-14	9.6e-12
response to lipopolysaccharide (GO:0032496)	297	14	3.78	+	3.7	4.31e-05	0.0034
biological process involved in symbiotic interaction (GO:0044403)	213	10	2.71	+	3.69	0.000549	0.0279
regulation of immune response (GO:0050776)	1066	50	13.57	+	3.68	3.62e-15	1.84e-12
regulation of mononuclear cell proliferation (GO:0032944)	257	12	3.27	+	3.67	0.000165	0.0103
positive regulation of immune system process (GO:0002684)	1123	52	14.29	+	3.64	1.53e-15	8.02e-13
leukocyte migration (GO:0050900)	240	11	3.05	+	3.6	0.000356	0.0191
positive regulation of cytokine production (GO:0001819)	505	23	6.43	+	3.58	2.69e-07	3.5e-05
regulation of myeloid cell differentiation (GO:0045637)	221	10	2.81	+	3.55	0.00072	0.0353
defense response to bacterium (GO:0042742)	535	24	6.81	+	3.52	1.91e-07	2.66e-05
negative regulation of cell activation (GO:0050866)	223	10	2.84	+	3.52	0.00077	0.0374
regulation of leukocyte differentiation (GO:1902105)	342	15	4.35	+	3.45	5.08e-05	0.00389
lymphocyte differentiation (GO:0030098)	321	14	4.09	+	3.43	9.55e-05	0.00643
regulation of angiogenesis (GO:0045765)	301	13	3.83	+	3.39	0.000185	0.0115
regulation of chemotaxis (GO:0050920)	232	10	2.95	+	3.39	0.00103	0.0472
regulation of leukocyte proliferation (GO:0070663)	279	12	3.55	+	3.38	0.000338	0.0186
extracellular matrix organization (GO:0030198)	279	12	3.55	+	3.38	0.000338	0.0186
inflammatory response (GO:0006954)	512	22	6.52	+	3.38	1.25e-06	0.000143
extracellular structure organization (GO:0043062)	280	12	3.56	+	3.37	0.000348	0.0189
external encapsulating structure organization (GO:0045229)	281	12	3.58	+	3.35	0.000359	0.0192
regulation of vasculature development (GO:1901342)	305	13	3.88	+	3.35	0.00021	0.0128
negative regulation of response to external stimulus (GO:0032102)	401	17	5.1	+	3.33	2.44e-05	0.00213
regulation of hemopoiesis (GO:1903706)	426	18	5.42	+	3.32	1.47e-05	0.00139
cell activation (GO:0001775)	736	31	9.37	+	3.31	1.15e-08	2.35e-06
myeloid cell differentiation (GO:0030099)	287	12	3.65	+	3.28	0.000431	0.0226
regulation of immune system process (GO:0002682)	1703	71	21.68	+	3.28	6.99e-19	5.25e-16
leukocyte activation (GO:0045321)	649	27	8.26	+	3.27	1.36e-07	2.06e-05
response to oxidative stress (GO:0006979)	343	14	4.37	+	3.21	0.000185	0.0114
immune system process (GO:0002376)	2589	105	32.96	+	3.19	4.49e-28	2.36e-24
regulation of cell-cell adhesion (GO:0022407)	499	20	6.35	+	3.15	1.03e-05	0.000989
autophagy (GO:0006914)	275	11	3.5	+	3.14	0.00105	0.048
process utilizing autophagic mechanism (GO:0061919)	275	11	3.5	+	3.14	0.00105	0.0479
positive regulation of cell migration (GO:0030335)	578	23	7.36	+	3.13	2.47e-06	0.000267
cellular response to organic substance (GO:0071310)	1903	75	24.22	+	3.1	1.18e-18	7.73e-16
positive regulation of lymphocyte activation (GO:0051251)	516	20	6.57	+	3.04	1.64e-05	0.00153
positive regulation of cell motility (GO:2000147)	605	23	7.7	+	2.99	5.1e-06	0.000536
positive regulation of apoptotic process (GO:0043065)	606	23	7.71	+	2.98	5.24e-06	0.000547
positive regulation of cell death (GO:0010942)	689	26	8.77	+	2.96	1.38e-06	0.000156
positive regulation of programmed cell death (GO:0043068)	617	23	7.85	+	2.93	6.94e-06	0.000715
regulation of cytokine production (GO:0001817)	780	29	9.93	+	2.92	4.39e-07	5.58e-05
cellular response to oxygen-containing compound (GO:1901701)	969	36	12.33	+	2.92	1.61e-08	3.09e-06
positive regulation of cell adhesion (GO:0045785)	512	19	6.52	+	2.92	4.71e-05	0.00364
positive regulation of locomotion (GO:0040017)	622	23	7.92	+	2.9	7.88e-06	0.000786
lymphocyte activation (GO:0046649)	517	19	6.58	+	2.89	5.34e-05	0.00399
negative regulation of protein modification process (GO:0031400)	523	19	6.66	+	2.85	6.19e-05	0.00449
response to stress (GO:0006950)	3388	123	43.13	+	2.85	2.15e-29	1.7e-25
blood vessel development (GO:0001568)	551	20	7.01	+	2.85	4.01e-05	0.00322
positive regulation of leukocyte activation (GO:0002696)	580	21	7.38	+	2.84	2.66e-05	0.00232
vasculature development (GO:0001944)	582	21	7.41	+	2.83	2.79e-05	0.00242
negative regulation of phosphorylation (GO:0042326)	389	14	4.95	+	2.83	0.000625	0.0314
regulation of inflammatory response (GO:0050727)	363	13	4.62	+	2.81	0.00101	0.0468
negative regulation of phosphorus metabolic process (GO:0010563)	447	16	5.69	+	2.81	0.000276	0.0159
negative regulation of phosphate metabolic process (GO:0045936)	447	16	5.69	+	2.81	0.000276	0.0159
response to external stimulus (GO:0009605)	2488	88	31.67	+	2.78	3.6e-19	3.15e-16
cellular response to chemical stimulus (GO:0070887)	2500	88	31.82	+	2.77	4.86e-19	3.83e-16
regulation of response to stress (GO:0080134)	1426	50	18.15	+	2.75	1.19e-10	3.4e-08
positive regulation of cell activation (GO:0050867)	601	21	7.65	+	2.75	4.37e-05	0.00343
response to organic substance (GO:0010033)	2641	91	33.62	+	2.71	3.67e-19	3.04e-16
regulation of cell migration (GO:0030334)	987	34	12.56	+	2.71	2.34e-07	3.16e-05
humoral immune response (GO:0006959)	436	15	5.55	+	2.7	0.000632	0.0316
cellular homeostasis (GO:0019725)	618	21	7.87	+	2.67	6.42e-05	0.0046
positive regulation of cell differentiation (GO:0045597)	991	33	12.61	+	2.62	7.44e-07	9.02e-05
cellular response to lipid (GO:0071396)	453	15	5.77	+	2.6	0.000919	0.0435
regulation of lymphocyte activation (GO:0051249)	695	23	8.85	+	2.6	4.25e-05	0.00337
cellular chemical homeostasis (GO:0055082)	518	17	6.59	+	2.58	0.000469	0.0243
muscle structure development (GO:0061061)	518	17	6.59	+	2.58	0.000469	0.0242
regulation of cell motility (GO:2000145)	1044	34	13.29	+	2.56	8.11e-07	9.68e-05
hemopoiesis (GO:0030097)	743	24	9.46	+	2.54	4.19e-05	0.00333
regulation of locomotion (GO:0040012)	1092	35	13.9	+	2.52	1.23e-06	0.000142
response to oxygen-containing compound (GO:1901700)	1385	44	17.63	+	2.5	3.94e-08	6.82e-06
negative regulation of cell population proliferation (GO:0008285)	765	24	9.74	+	2.46	0.000104	0.0069
cellular response to nitrogen compound (GO:1901699)	549	17	6.99	+	2.43	0.000877	0.0417
regulation of leukocyte activation (GO:0002694)	809	25	10.3	+	2.43	7.92e-05	0.00548
positive regulation of multicellular organismal process (GO:0051240)	1699	52	21.63	+	2.4	7.19e-09	1.49e-06
regulation of cell activation (GO:0050865)	862	26	10.97	+	2.37	7.09e-05	0.00499
hematopoietic or lymphoid organ development (GO:0048534)	800	24	10.18	+	2.36	0.000151	0.00955
response to chemical (GO:0042221)	3602	108	45.85	+	2.36	1.05e-18	7.19e-16
positive regulation of developmental process (GO:0051094)	1505	45	19.16	+	2.35	1.53e-07	2.29e-05
immune system development (GO:0002520)	842	25	10.72	+	2.33	0.000121	0.00789
regulation of cell adhesion (GO:0030155)	814	24	10.36	+	2.32	0.000183	0.0114
regulation of multicellular organismal development (GO:2000026)	1545	45	19.67	+	2.29	2.66e-07	3.5e-05
positive regulation of response to stimulus (GO:0048584)	2409	69	30.66	+	2.25	1.52e-10	4.28e-08
regulation of cell differentiation (GO:0045595)	1677	48	21.35	+	2.25	1.94e-07	2.68e-05
negative regulation of response to stimulus (GO:0048585)	1662	46	21.16	+	2.17	1.14e-06	0.000134
tube development (GO:0035295)	976	27	12.42	+	2.17	0.000207	0.0127
regulation of programmed cell death (GO:0043067)	1592	44	20.26	+	2.17	1.48e-06	0.000166
chemical homeostasis (GO:0048878)	942	26	11.99	+	2.17	0.000289	0.0165
regulation of apoptotic process (GO:0042981)	1560	43	19.86	+	2.17	2.14e-06	0.000236
cell migration (GO:0016477)	945	26	12.03	+	2.16	0.000299	0.0169
regulation of cell death (GO:0010941)	1767	48	22.49	+	2.13	7.88e-07	9.48e-05
negative regulation of signal transduction (GO:0009968)	1268	34	16.14	+	2.11	5.18e-05	0.00389
regulation of response to stimulus (GO:0048583)	4140	111	52.7	+	2.11	9.83e-16	5.34e-13
regulation of protein phosphorylation (GO:0001932)	1125	30	14.32	+	2.09	0.000183	0.0114
circulatory system development (GO:0072359)	945	25	12.03	+	2.08	0.000921	0.0435
cell motility (GO:0048870)	1109	29	14.12	+	2.05	0.000302	0.017
negative regulation of multicellular organismal process (GO:0051241)	1154	30	14.69	+	2.04	0.000246	0.0146
regulation of phosphorylation (GO:0042325)	1270	33	16.17	+	2.04	0.000149	0.00947
response to endogenous stimulus (GO:0009719)	1156	30	14.71	+	2.04	0.000252	0.0148
regulation of cell population proliferation (GO:0042127)	1745	45	22.21	+	2.03	7.03e-06	0.00072
negative regulation of cell communication (GO:0010648)	1397	36	17.78	+	2.02	6.85e-05	0.00486
regulation of multicellular organismal process (GO:0051239)	2989	77	38.05	+	2.02	1.32e-09	3.2e-07
negative regulation of signaling (GO:0023057)	1401	36	17.83	+	2.02	7.14e-05	0.005
positive regulation of gene expression (GO:0010628)	1220	31	15.53	+	2	0.00033	0.0182
regulation of protein modification process (GO:0031399)	1586	40	20.19	+	1.98	4.11e-05	0.00329
homeostatic process (GO:0042592)	1469	37	18.7	+	1.98	9.63e-05	0.00646
epithelium development (GO:0060429)	1161	29	14.78	+	1.96	0.000677	0.0332
regulation of developmental process (GO:0050793)	2652	66	33.76	+	1.96	1.02e-07	1.63e-05
positive regulation of transcription by RNA polymerase II (GO:0045944)	1249	31	15.9	+	1.95	0.000428	0.0225
regulation of phosphate metabolic process (GO:0019220)	1424	35	18.13	+	1.93	0.000222	0.0135
regulation of phosphorus metabolic process (GO:0051174)	1425	35	18.14	+	1.93	0.000224	0.0135
tissue development (GO:0009888)	1785	43	22.72	+	1.89	6.37e-05	0.00461
positive regulation of protein metabolic process (GO:0051247)	1495	36	19.03	+	1.89	0.000296	0.0168
positive regulation of nucleic acid-templated transcription (GO:1903508)	1612	38	20.52	+	1.85	0.000307	0.0171
positive regulation of DNA-templated transcription (GO:0045893)	1612	38	20.52	+	1.85	0.000307	0.0171
positive regulation of RNA biosynthetic process (GO:1902680)	1618	38	20.6	+	1.85	0.000318	0.0176
positive regulation of biosynthetic process (GO:0009891)	2002	47	25.48	+	1.84	6.06e-05	0.00442
positive regulation of cellular biosynthetic process (GO:0031328)	1951	45	24.83	+	1.81	0.000124	0.00806
regulation of protein metabolic process (GO:0051246)	2563	59	32.62	+	1.81	8.78e-06	0.00086
positive regulation of macromolecule metabolic process (GO:0010604)	3479	80	44.28	+	1.81	9.81e-08	1.58e-05
cell surface receptor signaling pathway (GO:0007166)	2050	47	26.09	+	1.8	0.000114	0.00749
regulation of signal transduction (GO:0009966)	2924	67	37.22	+	1.8	2.15e-06	0.000236
positive regulation of RNA metabolic process (GO:0051254)	1754	40	22.33	+	1.79	0.00036	0.0192
positive regulation of metabolic process (GO:0009893)	3825	87	48.69	+	1.79	3.15e-08	5.64e-06
positive regulation of biological process (GO:0048518)	6514	148	82.92	+	1.78	8.37e-16	4.71e-13
regulation of cell communication (GO:0010646)	3348	75	42.62	+	1.76	9.64e-07	0.000114
regulation of signaling (GO:0023051)	3356	75	42.72	+	1.76	9.86e-07	0.000116
positive regulation of macromolecule biosynthetic process (GO:0010557)	1835	41	23.36	+	1.76	0.000471	0.0242
negative regulation of cellular process (GO:0048523)	4808	107	61.2	+	1.75	9.88e-10	2.43e-07
regulation of cellular component organization (GO:0051128)	2474	55	31.49	+	1.75	5.63e-05	0.00417
positive regulation of cellular process (GO:0048522)	5869	130	74.71	+	1.74	2.15e-12	8.27e-10
positive regulation of nitrogen compound metabolic process (GO:0051173)	3071	67	39.09	+	1.71	8.74e-06	0.000867
positive regulation of nucleobase-containing compound metabolic process (GO:0045935)	1963	42	24.99	+	1.68	0.00102	0.0469
response to stimulus (GO:0050896)	8804	188	112.07	+	1.68	1.39e-19	1.29e-16
negative regulation of biological process (GO:0048519)	5444	114	69.3	+	1.65	5.51e-09	1.16e-06
regulation of molecular function (GO:0065009)	2583	54	32.88	+	1.64	0.000261	0.0152
positive regulation of cellular metabolic process (GO:0031325)	3078	64	39.18	+	1.63	8.74e-05	0.00594
animal organ development (GO:0048513)	3306	67	42.08	+	1.59	0.000102	0.00678
cellular developmental process (GO:0048869)	3702	75	47.12	+	1.59	3.76e-05	0.00313
cell differentiation (GO:0030154)	3675	74	46.78	+	1.58	5.08e-05	0.00387
system development (GO:0048731)	3813	76	48.54	+	1.57	4.76e-05	0.00366
regulation of biological quality (GO:0065008)	3833	74	48.79	+	1.52	0.000185	0.0115
cellular response to stimulus (GO:0051716)	6908	130	87.93	+	1.48	1.86e-07	2.65e-05
regulation of gene expression (GO:0010468)	4744	87	60.39	+	1.44	0.000245	0.0146
anatomical structure development (GO:0048856)	5341	97	67.99	+	1.43	0.00011	0.00729
multicellular organism development (GO:0007275)	4559	82	58.03	+	1.41	0.000815	0.0389
regulation of macromolecule metabolic process (GO:0060255)	6101	109	77.66	+	1.4	6.94e-05	0.00491
developmental process (GO:0032502)	5724	102	72.86	+	1.4	0.000155	0.0098
regulation of metabolic process (GO:0019222)	6619	117	84.25	+	1.39	4.48e-05	0.00349
regulation of biological process (GO:0050789)	12315	206	156.76	+	1.31	1.97e-09	4.62e-07
regulation of cellular process (GO:0050794)	11607	194	147.75	+	1.31	3.19e-08	5.65e-06
biological regulation (GO:0065007)	12948	215	164.82	+	1.3	4.3e-10	1.09e-07
cellular process (GO:0009987)	15352	235	195.42	+	1.2	8.2e-08	1.33e-05
biological_process (GO:0008150)	20785	277	264.57	+	1.05	0.000269	0.0156
nervous system process (GO:0050877)	2176	11	27.7	-	0.4	0.000355	0.0191
G protein-coupled receptor signaling pathway (GO:0007186)	1835	8	23.36	-	0.34	0.00028	0.016
sensory perception (GO:0007600)	1662	5	21.16	-	0.24	4.69e-05	0.00364
Unclassified (UNCLASSIFIED)	1212	3	15.43	-	0.19	0.000269	0.0156
sensory perception of chemical stimulus (GO:0007606)	1235	2	15.72	-	0.13	3.17e-05	0.00269
gamete generation (GO:0007276)	776	1	9.88	-	0.1	0.000865	0.0412
sensory perception of smell (GO:0007608)	1133	1	14.42	-	0.07	1.32e-05	0.00126
